# Supplementary material for: Multi‐Omics Analysis Reveals the Mechanism Underlying the Edaphic Adaptation in Wild Barley at Evolution Slope (Tabigha)
Source: Adv Sci (Weinh). 2021 Aug 13;8(20):2101374. doi: 10.1002/advs.202101374 (PMC8529432; doi:10.1002/advs.202101374)
Supplement: Supplementary file 2 — Supporting Information [file ADVS-8-2101374-s001.xlsx]

## Sheet: Table S1
Supplementary Table S1. Summary of whole-genome bisulfite sequencing in 10 wild barley accessions
Accessions	Clean Reads	Clean Base	mapped reads	duplicated alignments	duplicated rate	reads after deduplication	Average depth	Coverage_ratio_1X(%)
Basalt59	515751367	154725410100	248856097	34452412	0.1384	214403685	15	87.95
Basalt60	527490852	158247255600	282948203	127372446	0.4502	155575757	17	88
Basalt63	514880077	154464023100	245262638	23692231	0.0966	221570407	15	87.36
Basalt76	718966564	215689969200	313734146	128254422	0.4088	185479724	18	84.99
Basalt99	518931550	155679465000	275602783	45743858	0.166	229858925	16	87.72
Terra Rossa109	513529012	154058703600	291504967	64624472	0.2217	226880495	17	86.47
Terra Rossa110	512701862	153810558600	222142573	14692913	0.0661	207449660	13	87.01
Terra Rossa161	657788097	197336429100	340592395	5116568	0.015	335475827	19	85.86
Terra Rossa166	638254401	191476320300	333783239	180855660	0.5418	152927579	21	87.88
Terra Rossa169	681519021	204455706300	331542573	176289243	0.5317	155253330	19	87.72

## Sheet: Table S2
Supplementary Table S2. Statistics of methylated cytosine site for each accession
Accessions	CG	mCG	CHG	mCHG	CHH	mCHH	mCG/CG (%)	mCHG/CHG (%)	mCHH/CHH (%)
Basalt63	146874856	138055897	132257839	101145058	715686743	21800861	0.939956	0.764757	0.0304615
Basalt59	147240101	139656843	133052438	103050198	726823354	19543206	0.948497	0.774508	0.0268885
Basalt60	123417334	117429038	112392315	87810514	624755302	11380478	0.951479	0.781286	0.0182159
Basalt76	125907508	119683695	114427472	88696556	649601280	23038570	0.950568	0.775133	0.0354657
Basalt99	150383383	142875495	134768475	106700557	720336156	23666551	0.950075	0.791732	0.0328549
Terra-Rossa109	147661655	138363492	133707532	103211447	736863849	25746152	0.937031	0.771919	0.0349402
Terra-Rossa110	141890941	133156638	128191860	97842086	696678887	21551472	0.938444	0.763247	0.0309346
Terra-Rossa161	163612682	153217781	147658468	113075373	803201651	33660671	0.936466	0.76579	0.0419081
Terra-Rossa166	122923333	117883363	113599580	89514029	649854026	11830896	0.958999	0.787979	0.0182055
Terra-Rossa169	119004547	113762461	109519748	86097425	631741432	13550135	0.955951	0.786136	0.0214489

## Sheet: Table S3
Supplementary Table S3. List of differential expressed genes (DEGs) in top 3 of enriched KEGG pathways
gene ID	tissue	KEGG_pathway_annotation	Pfam_annotation	Swiss-Prot_annotation	NR_annotation	FPKM value
						Basalt59	Basalt60	Basalt63	Basalt76	Basalt99	Terra Rossa109	Terra Rossa110	Terra Rossa161	Terra Rossa166	Terra Rossa169
ZLOC_10593	leaf	Phenylpropanoid biosynthesis (ko00940)	Peroxidase	Peroxidase 57 OS=Arabidopsis thaliana OX=3702 GN=PER57 PE=1 SV=1	predicted protein [Hordeum vulgare subsp. vulgare]	1.82966	1.66177	2.41365	2.09102	2.8606	8.04439	5.68965	5.94454	7.23234	5.49915
ZLOC_2546	leaf	Phenylpropanoid biosynthesis (ko00940)	Aromatic amino acid lyase;; Peptidase C65 Otubain	Phenylalanine ammonia-lyase OS=Triticum aestivum OX=4565 GN=PAL PE=3 SV=1	predicted protein [Hordeum vulgare subsp. vulgare]	0.96179	0.856768	0.524868	0.763371	2.38923	3.9553	2.6014	5.40863	1.62036	2.40705
ZLOC_13590	leaf	Phenylpropanoid biosynthesis (ko00940)	NAD(P)H-binding;; 3-beta hydroxysteroid dehydrogenase/isomerase family;; NAD dependent epimerase/dehydratase family	Cinnamoyl-CoA reductase 1 OS=Arabidopsis thaliana OX=3702 GN=CCR1 PE=1 SV=1	predicted protein [Hordeum vulgare subsp. vulgare]	2.08437	2.39602	1.16987	1.06277	0.755811	3.12369	2.9684	3.86809	5.04212	3.60408
MLOC_59891	leaf	Phenylpropanoid biosynthesis (ko00940)	Peroxidase	Peroxidase 56 OS=Arabidopsis thaliana OX=3702 GN=PER56 PE=2 SV=1	peroxidase 56-like [Aegilops tauschii subsp. tauschii]	2.49326	2.70335	2.25485	3.7605	4.70178	6.59155	4.77838	7.96138	5.24847	4.88544
ZLOC_15431	leaf	Phenylpropanoid biosynthesis (ko00940)	AMP-binding enzyme;; AMP-binding enzyme C-terminal domain	Probable 4-coumarate--CoA ligase 5 OS=Oryza sativa subsp. japonica OX=39947 GN=4CL5 PE=2 SV=1	predicted protein [Hordeum vulgare subsp. vulgare]	2.93189	2.77174	1.60003	3.33308	6.09195	6.84041	5.28868	8.89881	5.60449	5.84681
MLOC_477	leaf	Phenylpropanoid biosynthesis (ko00940)	Aromatic amino acid lyase	Phenylalanine ammonia-lyase OS=Triticum aestivum OX=4565 GN=PAL PE=3 SV=1	predicted protein [Hordeum vulgare subsp. vulgare]	0.247022	0.335324	0.254976	0.324086	0.656122	0.732683	0.432032	1.12482	0.660088	0.482278
ZLOC_13589	leaf	Phenylpropanoid biosynthesis (ko00940)	GDP-mannose 4,6 dehydratase;; NAD dependent epimerase/dehydratase family;; NmrA-like family	Cinnamoyl-CoA reductase 1 OS=Arabidopsis thaliana OX=3702 GN=CCR1 PE=1 SV=1	predicted protein [Hordeum vulgare subsp. vulgare]	3.27135	4.13611	2.55095	2.543	3.23905	4.365	3.87419	5.96324	6.34083	3.95675
ZLOC_1226	leaf	Phenylpropanoid biosynthesis (ko00940)	Cytochrome P450;; Cytochrome P450;; Cytochrome P450	Cytochrome P450 98A1 OS=Sorghum bicolor OX=4558 GN=CYP98A1 PE=2 SV=1	predicted protein [Hordeum vulgare subsp. vulgare]	8.86715	7.38633	8.07837	6.39533	7.49986	13.0345	15.1696	13.1401	5.44311	12.3949
MLOC_19959	leaf	Phenylpropanoid biosynthesis (ko00940)	Peroxidase	Peroxidase 17 OS=Arabidopsis thaliana OX=3702 GN=PER17 PE=2 SV=1	predicted protein [Hordeum vulgare subsp. vulgare]	4.87361	6.05766	4.65547	6.65419	6.84336	9.1022	8.28232	9.92969	9.23993	6.72214
MLOC_65081	leaf	Phenylpropanoid biosynthesis (ko00940)	Alcohol dehydrogenase GroES-like domain;; Zinc-binding dehydrogenase	Probable cinnamyl alcohol dehydrogenase 8C OS=Oryza sativa subsp. japonica OX=39947 GN=CAD8C PE=2 SV=2	predicted protein [Hordeum vulgare subsp. vulgare]	25.0484	25.4075	32.2222	36.8957	51.598	27.2547	22.9829	76.0221	79.6409	60.3994
MLOC_56862	leaf	Phenylpropanoid biosynthesis (ko00940)	Peroxidase	Peroxidase 30 OS=Arabidopsis thaliana OX=3702 GN=PER30 PE=1 SV=1	predicted protein [Hordeum vulgare subsp. vulgare]	2.47981	1.49613	2.10691	4.66967	3.42044	2.05454	1.40833	1.00621	1.97916	0.845199
Hordeum_vulgare_newGene_30572	leaf	Phenylpropanoid biosynthesis (ko00940)	Peroxidase	Peroxidase 15 OS=Ipomoea batatas OX=4120 GN=pod PE=1 SV=1	predicted protein [Hordeum vulgare subsp. vulgare]	9.72862	8.13988	9.92172	7.88438	7.19853	5.88056	5.50225	2.17953	4.48734	5.54018
MLOC_79167	leaf	Phenylpropanoid biosynthesis (ko00940)	Peroxidase	Peroxidase 54 OS=Arabidopsis thaliana OX=3702 GN=PER54 PE=2 SV=1	peroxidase A2-like [Aegilops tauschii subsp. tauschii]	31.8977	34.1679	45.6491	75.9361	68.7852	40.8733	33.0948	23.0548	15.3501	27.4189
Hordeum_vulgare_newGene_16229	leaf	Phenylpropanoid biosynthesis (ko00940)	Peroxidase	Peroxidase 72 OS=Arabidopsis thaliana OX=3702 GN=PER72 PE=1 SV=1	peroxidase 72-like [Aegilops tauschii subsp. tauschii]	7.02158	8.06589	7.23359	8.44714	5.82213	1.52916	1.25402	1.05862	5.25633	7.82106
MLOC_11860	leaf	Phenylpropanoid biosynthesis (ko00940)	Cytochrome P450	Cytochrome P450 98A1 OS=Sorghum bicolor OX=4558 GN=CYP98A1 PE=2 SV=1	predicted protein [Hordeum vulgare subsp. vulgare]	15.2047	14.0171	15.3608	9.53497	11.9916	7.0125	5.71197	6.81751	9.74461	6.61151
ZLOC_11284	leaf	Phenylpropanoid biosynthesis (ko00940)	Peroxidase	Peroxidase 70 OS=Zea mays OX=4577 GN=PER70 PE=1 SV=1	predicted protein [Hordeum vulgare subsp. vulgare]	27.6928	11.1857	50.9885	25.0857	43.2848	18.0746	22.2009	15.1922	10.5054	5.16462
MLOC_72076	leaf	Phenylpropanoid biosynthesis (ko00940)	Peroxidase	Peroxidase 12 OS=Arabidopsis thaliana OX=3702 GN=PER12 PE=1 SV=1	predicted protein, partial [Hordeum vulgare subsp. vulgare]	36.5401	26.4688	35.1807	50.0157	14.8761	10.425	17.0226	18.1596	14.3525	13.305
Hordeum_vulgare_newGene_51090	leaf	Phenylpropanoid biosynthesis (ko00940)	NAD dependent epimerase/dehydratase family;; NAD(P)H-binding;; 3-beta hydroxysteroid dehydrogenase/isomerase family;; Male sterility protein;; GDP-mannose 4,6 dehydratase;; NAD dependent epimerase/dehydratase family;; NmrA-like family	Cinnamoyl-CoA reductase 1 OS=Arabidopsis thaliana OX=3702 GN=CCR1 PE=1 SV=1	cinnamoyl-CoA reductase 1-like [Aegilops tauschii subsp. tauschii]	3.70763	2.14481	3.61565	3.37051	0.888981	1.54668	1.70758	0.863801	1.47028	0.489774
Hordeum_vulgare_newGene_16230	leaf	Phenylpropanoid biosynthesis (ko00940)	Peroxidase;; Activator of Hsp90 ATPase homolog 1-like protein;; Peroxidase	Peroxidase 72 OS=Arabidopsis thaliana OX=3702 GN=PER72 PE=1 SV=1	Peroxidase 72 [Triticum urartu]	0.590043	0.564432	0.584535	1.23979	0.628334	0.239812	0.1386	0.156717	0.494955	0.408686
MLOC_165	leaf	Phenylpropanoid biosynthesis (ko00940)	Glycosyl hydrolase family 3 C-terminal domain;; Glycosyl hydrolase family 3 N terminal domain	Beta-xylosidase/alpha-L-arabinofuranosidase 2 OS=Medicago sativa subsp. varia OX=36902 GN=Xyl2 PE=2 SV=1	beta-D-glucan exohydrolase, isoenzyme ExoII [Hordeum vulgare subsp. vulgare]	77.8431	56.3268	98.9955	109.723	39.1166	36.9332	31.8579	35.4467	39.0888	34.8828
Hordeum_vulgare_newGene_10665	leaf	Phenylpropanoid biosynthesis (ko00940)	Alcohol dehydrogenase GroES-like domain	Probable cinnamyl alcohol dehydrogenase 5 OS=Oryza sativa subsp. japonica OX=39947 GN=CAD5 PE=3 SV=2	predicted protein [Hordeum vulgare subsp. vulgare]	5.47869	4.75194	5.22857	3.54712	2.84411	0.975817	1.91488	1.66429	2.31921	1.79174
Hordeum_vulgare_newGene_12538	leaf	Phenylpropanoid biosynthesis (ko00940)	Peroxidase	Peroxidase 5 OS=Vitis vinifera OX=29760 GN=GSVIVT00037159001 PE=1 SV=2	PREDICTED: peroxidase 5 [Oryza sativa Japonica Group]	5.74921	3.88701	6.17097	7.45003	5.07813	1.42527	1.80515	3.20713	3.27677	1.4612
ZLOC_4469	leaf	Phenylpropanoid biosynthesis (ko00940)	Peroxidase	Peroxidase 2 (Fragment) OS=Hordeum vulgare OX=4513 PE=2 SV=1	predicted protein [Hordeum vulgare subsp. vulgare]	17.3776	18.2852	29.3969	14.8387	6.32761	9.12851	8.88966	5.33834	3.06031	7.54099
Hordeum_vulgare_newGene_55620	leaf	Phenylpropanoid biosynthesis (ko00940)	Peroxidase	Peroxidase 1 OS=Oryza sativa subsp. japonica OX=39947 GN=PRX74 PE=2 SV=2	peroxidase 1-like [Aegilops tauschii subsp. tauschii]	5.96674	4.10537	5.02141	0.389643	2.12511	0.595431	0.612029	1.10815	0.461247	0.637993
MLOC_44720	leaf	Phenylpropanoid biosynthesis (ko00940)	Glycosyl hydrolase family 1	Probable inactive beta-glucosidase 14 OS=Oryza sativa subsp. japonica OX=39947 GN=BGLU14 PE=2 SV=2	probable inactive beta-glucosidase 14 isoform X1 [Aegilops tauschii subsp. tauschii]	10.7635	8.41627	7.6416	0.845647	0.943329	0.85815	0.734334	0.87265	0.757921	1.28916
MLOC_11661	leaf	Starch and sucrose metabolism (ko00500)	Glycosyl transferase family 8	Probable galacturonosyltransferase 10 OS=Arabidopsis thaliana OX=3702 GN=GAUT10 PE=2 SV=2	probable galacturonosyltransferase 10 [Aegilops tauschii subsp. tauschii]	0.100853	1.12516	0.06655	0.667764	0.0899003	4.95084	5.69352	5.55277	6.44527	3.93029
MLOC_64031	leaf	Phenylpropanoid biosynthesis (ko00940)	Glycosyl hydrolase family 1;; Glycosyl hydrolase family 1	Beta-glucosidase 2 OS=Oryza sativa subsp. japonica OX=39947 GN=BGLU2 PE=2 SV=1	beta-glucosidase 5-like isoform X1 [Aegilops tauschii subsp. tauschii]	8.30849	11.5259	11.1135	7.80979	8.10523	32.6299	37.4478	46.7143	41.2314	49.0248
ZLOC_12824	leaf	Starch and sucrose metabolism (ko00500)	Glycosyltransferase family 20;; Trehalose-phosphatase;; haloacid dehalogenase-like hydrolase	Probable alpha,alpha-trehalose-phosphate synthase [UDP-forming] 11 OS=Arabidopsis thaliana OX=3702 GN=TPS11 PE=2 SV=1	predicted protein [Hordeum vulgare subsp. vulgare]	14.0324	13.0981	9.69468	19.1121	24.258	29.3628	24.0424	47.8456	38.0393	40.7388
ZLOC_14280	leaf	Starch and sucrose metabolism (ko00500)	Trehalose-phosphatase	Probable trehalose-phosphate phosphatase 7 OS=Oryza sativa subsp. japonica OX=39947 GN=TPP7 PE=2 SV=2	predicted protein [Hordeum vulgare subsp. vulgare]	1.32442	1.4819	1.01961	1.10276	0.728432	1.20926	1.94368	3.33201	2.36163	2.34119
MLOC_39179	leaf	Starch and sucrose metabolism (ko00500)	GDP-mannose 4,6 dehydratase;; NAD dependent epimerase/dehydratase family;; Male sterility protein;; RmlD substrate binding domain;; Polysaccharide biosynthesis protein;; 3-beta hydroxysteroid dehydrogenase/isomerase family;; NAD dependent epimerase/dehydratase family;; GDP-mannose 4,6 dehydratase;; Serine aminopeptidase, S33;; Serine aminopeptidase, S33;; Serine aminopeptidase, S33	UDP-glucuronic acid decarboxylase 4 OS=Arabidopsis thaliana OX=3702 GN=UXS4 PE=2 SV=1	UDP-D-glucuronate decarboxylase, partial [Hordeum vulgare]	62.5719	55.9756	53.3138	76.1325	92.1412	101.288	87.9087	123.801	120.491	97.227
MLOC_5287	leaf	Starch and sucrose metabolism (ko00500)	UDP-glucose/GDP-mannose dehydrogenase family, NAD binding domain;; UDP-glucose/GDP-mannose dehydrogenase family, UDP binding domain;; UDP-glucose/GDP-mannose dehydrogenase family, central domain	UDP-glucose 6-dehydrogenase 4 OS=Oryza sativa subsp. japonica OX=39947 GN=UGD4 PE=2 SV=1	predicted protein [Hordeum vulgare subsp. vulgare]	130.864	114.211	112.388	153.877	211.379	198.453	193.431	285.479	258.283	190.722
MLOC_63741	leaf	Starch and sucrose metabolism (ko00500)	Glycosyl hydrolase family 9	Endoglucanase 10 OS=Oryza sativa subsp. japonica OX=39947 GN=GLU2 PE=2 SV=1	Endoglucanase 10 [Triticum urartu]	2.20056	3.83555	2.57762	2.88609	2.44602	2.36671	2.06157	8.81565	6.03581	5.28136
ZLOC_1113	leaf	Starch and sucrose metabolism (ko00500)	Trehalose-phosphatase	Probable trehalose-phosphate phosphatase 7 OS=Oryza sativa subsp. japonica OX=39947 GN=TPP7 PE=2 SV=2	predicted protein [Hordeum vulgare subsp. vulgare]	9.03897	8.97803	7.604	3.54553	2.44081	9.28337	8.76474	13.5078	11.2027	9.96884
MLOC_36693	leaf	Starch and sucrose metabolism (ko00500)	Glycosyl hydrolase family 14	Beta-amylase 2, chloroplastic OS=Arabidopsis thaliana OX=3702 GN=BAM2 PE=1 SV=2	predicted protein [Hordeum vulgare subsp. vulgare]	2.55087	2.45947	2.1082	2.06784	6.64413	3.00999	4.40373	6.97315	8.47518	2.04587
ZLOC_6899	leaf	Starch and sucrose metabolism (ko00500)	Glycosyl hydrolase family 14	Beta-amylase 2, chloroplastic OS=Arabidopsis thaliana OX=3702 GN=BAM2 PE=1 SV=2	beta-amylase, partial [Hordeum vulgare subsp. vulgare]	1.56999	1.73757	1.6447	1.25197	5.80114	2.57697	3.40482	6.17139	6.27876	1.47615
MLOC_49094	leaf	Starch and sucrose metabolism (ko00500)	Trehalose-phosphatase	Probable trehalose-phosphate phosphatase 7 OS=Oryza sativa subsp. japonica OX=39947 GN=TPP7 PE=2 SV=2	predicted protein [Hordeum vulgare subsp. vulgare]	18.5015	19.0839	21.2086	18.1681	30.6413	33.8291	27.9898	41.7287	30.3035	26.5003
MLOC_71845	leaf	Starch and sucrose metabolism (ko00500)	NAD dependent epimerase/dehydratase family;; GDP-mannose 4,6 dehydratase;; RmlD substrate binding domain	UDP-glucuronate 4-epimerase 6 OS=Arabidopsis thaliana OX=3702 GN=GAE6 PE=1 SV=1	predicted protein [Hordeum vulgare subsp. vulgare]	71.3048	69.9159	74.4505	69.3357	75.9018	37.3563	51.2665	39.5305	46.2191	41.8453
ZLOC_13191	leaf	Starch and sucrose metabolism (ko00500)	Sucrose synthase	Sucrose synthase 1 OS=Oryza sativa subsp. japonica OX=39947 GN=SUS1 PE=1 SV=1	predicted protein [Hordeum vulgare subsp. vulgare]	3.97623	1.94552	3.12682	1.89756	1.59537	0.860363	0.99425	2.14515	1.06451	1.49694
MLOC_44584	leaf	Starch and sucrose metabolism (ko00500)	Glycosyl hydrolase family 14;; Glycosyl hydrolase family 14	Beta-amylase 2, chloroplastic OS=Oryza sativa subsp. japonica OX=39947 GN=BAMY2 PE=1 SV=1	predicted protein [Hordeum vulgare subsp. vulgare]	13.204	16.8047	14.7624	16.7044	5.6222	6.28225	7.16971	7.34751	8.44877	6.24193
ZLOC_14962	leaf	Plant-pathogen interaction (ko04626)	EF hand;; EF hand;; EF-hand domain pair;; EF-hand domain;; EF-hand domain pair	Probable calcium-binding protein CML16 OS=Oryza sativa subsp. japonica OX=39947 GN=CML16 PE=2 SV=1	predicted protein, partial [Hordeum vulgare subsp. vulgare]	2.1542	1.64361	2.18543	4.3363	3.96571	6.08774	3.86469	13.9287	6.67143	7.12866
MLOC_58690	leaf	Plant-pathogen interaction (ko04626)	EF hand;; EF-hand domain pair;; EF hand;; EF-hand domain;; EF-hand domain pair;; Secreted protein acidic and rich in cysteine Ca binding region	Probable calcium-binding protein CML18 OS=Oryza sativa subsp. japonica OX=39947 GN=CML18 PE=2 SV=1	predicted protein [Hordeum vulgare subsp. vulgare]	9.90079	8.66672	12.0791	11.1156	20.1998	29.4051	17.7723	38.7927	23.7555	19.5329
MLOC_72357	leaf	Plant-pathogen interaction (ko04626)	Protein kinase domain;; Protein tyrosine kinase;; EF hand;; EF hand;; EF-hand domain;; EF-hand domain pair;; EF-hand domain pair;; Kinase-like;; Secreted protein acidic and rich in cysteine Ca binding region;; Lipopolysaccharide kinase (Kdo/WaaP) family	Calcium-dependent protein kinase 4 OS=Oryza sativa subsp. japonica OX=39947 GN=CPK4 PE=2 SV=1	predicted protein [Hordeum vulgare subsp. vulgare]	9.43059	9.62749	7.95653	12.7611	23.9358	29.0785	18.7172	31.7865	25.9962	20.4498
MLOC_77773	leaf	Plant-pathogen interaction (ko04626)	NB-ARC domain	Disease resistance protein RPM1 OS=Arabidopsis thaliana OX=3702 GN=RPM1 PE=1 SV=1	disease resistance protein RPM1-like [Aegilops tauschii subsp. tauschii]	1.22616	1.11662	0.561721	1.28601	1.97543	2.20304	2.45226	2.17612	2.48981	2.64032
MLOC_70804	leaf	Plant-pathogen interaction (ko04626)	EF hand;; EF hand;; EF-hand domain pair;; EF-hand domain;; EF-hand domain pair	Probable calcium-binding protein CML16 OS=Oryza sativa subsp. japonica OX=39947 GN=CML16 PE=2 SV=1	predicted protein, partial [Hordeum vulgare subsp. vulgare]	4.43881	4.84826	4.93446	8.81807	7.02754	12.6578	7.77145	13.8128	10.3904	11.7313
MLOC_55429	leaf	Plant-pathogen interaction (ko04626)	Ferric reductase NAD binding domain;; FAD-binding domain;; Ferric reductase like transmembrane component;; Respiratory burst NADPH oxidase;; EF-hand domain pair;; EF hand	Respiratory burst oxidase homolog protein C OS=Solanum tuberosum OX=4113 GN=RBOHC PE=1 SV=2	predicted protein [Hordeum vulgare subsp. vulgare]	8.46677	7.98537	6.65531	11.8587	14.1842	13.3824	12.7458	20.8573	20.1255	16.4999
MLOC_37356	leaf	Plant-pathogen interaction (ko04626)	Protein kinase domain;; Protein tyrosine kinase;; EF hand;; EF-hand domain pair;; EF-hand domain pair;; EF-hand domain;; EF hand;; Kinase-like;; Secreted protein acidic and rich in cysteine Ca binding region;; Lipopolysaccharide kinase (Kdo/WaaP) family;; Cytoskeletal-regulatory complex EF hand	Calcium-dependent protein kinase 20 OS=Oryza sativa subsp. japonica OX=39947 GN=CPK20 PE=2 SV=2	predicted protein [Hordeum vulgare subsp. vulgare]	12.7448	11.2705	9.96798	16.2347	27.313	35.7525	19.1473	36.61	20.8783	20.8894
ZLOC_5981	leaf	Plant-pathogen interaction (ko04626)	Respiratory burst NADPH oxidase	Respiratory burst oxidase homolog protein A OS=Solanum tuberosum OX=4113 GN=RBOHA PE=1 SV=1	predicted protein [Hordeum vulgare subsp. vulgare]	0.802224	0.55108	0.274517	0.737137	0.62875	0.720953	1.2302	1.44709	1.57797	0.726688
MLOC_56925	leaf	Plant-pathogen interaction (ko04626)	Protein tyrosine kinase;; Protein kinase domain	Pto-interacting protein 1 OS=Solanum lycopersicum OX=4081 GN=PTI1 PE=1 SV=2	Pti1-like S/T protein kinase [Hordeum vulgare subsp. vulgare]	19.2094	17.4608	18.3041	21.4459	35.2217	41.9748	27.5419	48.3354	36.7616	29.1491
MLOC_75223	leaf	Plant-pathogen interaction (ko04626)	Cleavage site for pathogenic type III effector avirulence factor Avr	RPM1-interacting protein 4 OS=Arabidopsis thaliana OX=3702 GN=RIN4 PE=1 SV=1	predicted protein [Hordeum vulgare subsp. vulgare]	13.6758	14.3036	14.3979	20.1173	30.8994	36.3352	21.3137	38.2777	32.1916	24.9029
MLOC_67851	leaf	Plant-pathogen interaction (ko04626)	WRKY DNA -binding domain	WRKY transcription factor WRKY24 OS=Oryza sativa subsp. indica OX=39946 GN=WRKY24 PE=2 SV=1	predicted protein [Hordeum vulgare subsp. vulgare]	14.5599	16.029	10.9965	25.6875	52.5715	52.9748	37.2727	46.232	32.8132	26.8284
MLOC_51950	leaf	Plant-pathogen interaction (ko04626)	NB-ARC domain;; Leucine rich repeat;; Leucine Rich repeats (2 copies)	Disease resistance protein RPM1 OS=Arabidopsis thaliana OX=3702 GN=RPM1 PE=1 SV=1	predicted protein [Hordeum vulgare subsp. vulgare]	2.8468	2.90685	2.06986	0.966739	3.99403	3.85427	3.325	5.57452	3.04368	3.79945
MLOC_14608	leaf	Plant-pathogen interaction (ko04626)	Protein tyrosine kinase;; Protein kinase domain	Chitin elicitor receptor kinase 1 OS=Oryza sativa subsp. japonica OX=39947 GN=CERK1 PE=1 SV=1	predicted protein [Hordeum vulgare subsp. vulgare]	6.23095	5.65307	6.0979	6.37264	9.25154	7.33906	6.56624	13.765	14.8071	8.23384
MLOC_5818	leaf	Plant-pathogen interaction (ko04626)	NB-ARC domain;; Leucine rich repeat;; AAA domain	Disease resistance protein RPM1 OS=Arabidopsis thaliana OX=3702 GN=RPM1 PE=1 SV=1	predicted protein [Hordeum vulgare subsp. vulgare]	0.504214	0.447271	0.430401	0.304362	1.7222	0.0263417	0.031428	0.296573	0.297576	0.0192663
Hordeum_vulgare_newGene_62423	root	Phenylpropanoid biosynthesis (ko00940)	Peroxidase	Peroxidase 2 OS=Zea mays OX=4577 GN=PER2 PE=2 SV=1	predicted protein [Hordeum vulgare subsp. vulgare]	11.6767	13.1525	7.06945	9.60416	9.38484	25.9723	39.0041	33.8272	39.4597	16.8202
ZLOC_1226	root	Phenylpropanoid biosynthesis (ko00940)	Cytochrome P450;; Cytochrome P450;; Cytochrome P450	Cytochrome P450 98A1 OS=Sorghum bicolor OX=4558 GN=CYP98A1 PE=2 SV=1	predicted protein [Hordeum vulgare subsp. vulgare]	15.5506	15.7431	18.1693	16.5768	16.2693	50.5159	37.4238	33.9554	18.5792	33.1178
Hordeum_vulgare_newGene_52439	root	Phenylpropanoid biosynthesis (ko00940)	Peroxidase;; Peroxidase	Peroxidase 1 OS=Oryza sativa subsp. japonica OX=39947 GN=PRX74 PE=2 SV=2	predicted protein [Hordeum vulgare subsp. vulgare]	6.09873	3.96039	2.55231	2.61283	5.23622	2.73239	6.39334	16.561	23.2039	7.28614
Hordeum_vulgare_newGene_62431	root	Phenylpropanoid biosynthesis (ko00940)	Peroxidase	Peroxidase 2 OS=Zea mays OX=4577 GN=PER2 PE=2 SV=1	predicted protein [Hordeum vulgare subsp. vulgare]	0	1.48668	1.19945	3.52813	2.75498	16.8198	26.2538	19.6736	21.2684	2.23056
MLOC_73147	root	Phenylpropanoid biosynthesis (ko00940)	O-methyltransferase;; Methyltransferase domain	Caffeoyl-CoA O-methyltransferase 1 OS=Zea mays OX=4577 GN=CCOAOMT1 PE=2 SV=1	predicted protein, partial [Hordeum vulgare subsp. vulgare]	3.49873	4.06352	4.08238	6.0199	2.80121	15.8936	8.97959	4.31907	3.12831	8.26664
MLOC_4960	root	Phenylpropanoid biosynthesis (ko00940)	Glycosyl hydrolase family 1;; Glycosyl hydrolase family 1	Beta-glucosidase 5 OS=Oryza sativa subsp. japonica OX=39947 GN=BGLU5 PE=2 SV=1	predicted protein [Hordeum vulgare subsp. vulgare]	3.81243	3.3722	5.71025	7.11483	6.14419	8.52765	8.94087	12.3296	5.39228	11.8654
Hordeum_vulgare_newGene_60505	root	Phenylpropanoid biosynthesis (ko00940)	Peroxidase;; Peroxidase	Peroxidase 2 OS=Zea mays OX=4577 GN=PER2 PE=2 SV=1	peroxidase 2-like [Aegilops tauschii subsp. tauschii]	15.703	11.3973	13.313	11.792	8.69013	32.4066	30.8379	11.1018	15.0985	11.9308
ZLOC_8818	root	Phenylpropanoid biosynthesis (ko00940)	Glycosyl hydrolase family 1	Beta-glucosidase 6 OS=Oryza sativa subsp. japonica OX=39947 GN=BGLU6 PE=1 SV=1	beta-glucosidase 6 isoform X2 [Aegilops tauschii subsp. tauschii]	0.302868	0.355296	0.308144	1.30785	1.20047	1.40718	0.965494	0.844823	1.43409	1.33692
MLOC_477	root	Phenylpropanoid biosynthesis (ko00940)	Aromatic amino acid lyase	Phenylalanine ammonia-lyase OS=Triticum aestivum OX=4565 GN=PAL PE=3 SV=1	predicted protein [Hordeum vulgare subsp. vulgare]	4.47241	4.19443	3.45095	2.84639	4.39072	3.33501	5.99924	13.9827	3.97538	4.88604
Hordeum_vulgare_newGene_59446	root	Phenylpropanoid biosynthesis (ko00940)	Peroxidase	Peroxidase 2 OS=Zea mays OX=4577 GN=PER2 PE=2 SV=1	peroxidase 2-like [Aegilops tauschii subsp. tauschii]	14.8173	17.2859	26.1835	16.1883	16.0108	44.5199	31.1583	16.2777	23.9139	25.4666
Hordeum_vulgare_newGene_52436	root	Phenylpropanoid biosynthesis (ko00940)	Peroxidase;; Peroxidase	Peroxidase 1 OS=Oryza sativa subsp. japonica OX=39947 GN=PRX74 PE=2 SV=2	predicted protein [Hordeum vulgare subsp. vulgare]	49.465	42.8729	26.6241	22.3514	31.3388	10.1879	25.0551	21.7672	29.5814	23.8451
Hordeum_vulgare_newGene_52438	root	Phenylpropanoid biosynthesis (ko00940)	Peroxidase	Peroxidase 1 OS=Oryza sativa subsp. japonica OX=39947 GN=PRX74 PE=2 SV=2	peroxidase 1-like [Aegilops tauschii subsp. tauschii]	26.3889	21.3308	14.2865	13.0487	15.0166	6.00509	14.8336	8.22587	14.0219	11.1347
Hordeum_vulgare_newGene_2097	root	Phenylpropanoid biosynthesis (ko00940)	Peroxidase;; Peroxidase	Peroxidase 70 OS=Zea mays OX=4577 GN=PER70 PE=1 SV=1	predicted protein [Hordeum vulgare subsp. vulgare]	34.6907	29.8643	18.3934	32.6975	21.6842	3.66032	7.99709	23.2119	20.2195	22.7467
Hordeum_vulgare_newGene_2094	root	Phenylpropanoid biosynthesis (ko00940)	Peroxidase	Peroxidase 2 OS=Oryza sativa subsp. japonica OX=39947 GN=PRX112 PE=2 SV=1	class III peroxidase [Triticum aestivum]	23.1542	25.6389	23.9168	22.9294	30.17	13.7504	24.4013	9.52906	9.13723	19.8884
Hordeum_vulgare_newGene_4683	root	Phenylpropanoid biosynthesis (ko00940)	Peroxidase	Peroxidase 2 OS=Oryza sativa subsp. japonica OX=39947 GN=PRX112 PE=2 SV=1	predicted protein, partial [Hordeum vulgare subsp. vulgare]	17.7606	19.1981	21.147	12.9424	15.1757	3.36394	3.84452	14.0447	21.1099	5.73637
MLOC_71136	root	Phenylpropanoid biosynthesis (ko00940)	Alcohol dehydrogenase GroES-like domain;; Zinc-binding dehydrogenase;; D-isomer specific 2-hydroxyacid dehydrogenase, NAD binding domain	Probable cinnamyl alcohol dehydrogenase 8B OS=Oryza sativa subsp. japonica OX=39947 GN=CAD8B PE=3 SV=2	predicted protein [Hordeum vulgare subsp. vulgare]	135.256	134.369	92.0368	71.4246	85.8805	65.1115	73.3194	52.2638	79.775	52.48
MLOC_48245	root	Phenylpropanoid biosynthesis (ko00940)	Alcohol dehydrogenase GroES-like domain;; Zinc-binding dehydrogenase	Probable cinnamyl alcohol dehydrogenase 6 OS=Oryza sativa subsp. japonica OX=39947 GN=CAD6 PE=2 SV=2	predicted protein [Hordeum vulgare subsp. vulgare]	16.6371	14.0874	11.8558	1.99493	4.62144	2.06877	7.51753	4.72484	8.00246	2.17344
ZLOC_2681	root	Phenylpropanoid biosynthesis (ko00940)	Peroxidase	Peroxidase 2 OS=Oryza sativa subsp. japonica OX=39947 GN=PRX112 PE=2 SV=1	predicted protein [Hordeum vulgare subsp. vulgare]	11.1432	11.0936	4.13276	5.68426	9.45068	0.952114	1.14556	6.47067	7.42449	3.42888
Hordeum_vulgare_newGene_12538	root	Phenylpropanoid biosynthesis (ko00940)	Peroxidase	Peroxidase 5 OS=Vitis vinifera OX=29760 GN=GSVIVT00037159001 PE=1 SV=2	PREDICTED: peroxidase 5 [Oryza sativa Japonica Group]	194.071	179.756	149.637	49.7317	158.605	35.4735	111.823	70.4238	113.363	71.6847
Hordeum_vulgare_newGene_51044	root	Phenylpropanoid biosynthesis (ko00940)	--	Peroxidase 2 OS=Zea mays OX=4577 GN=PER2 PE=2 SV=1	Peroxidase 2 [Triticum urartu]	8.13595	11.479	4.6103	1.94003	5.21896	0.845456	3.77697	1.14933	4.39864	4.34967
Hordeum_vulgare_newGene_62867	root	Phenylpropanoid biosynthesis (ko00940)	Peroxidase	Peroxidase 2 OS=Zea mays OX=4577 GN=PER2 PE=2 SV=1	predicted protein [Hordeum vulgare subsp. vulgare]	82.9879	99.9617	27.807	15.9796	59.513	5.56559	26.4349	21.7856	37.4095	36.5045
MLOC_71584	root	Phenylpropanoid biosynthesis (ko00940)	Peroxidase;; Peroxidase	Peroxidase 1 OS=Oryza sativa subsp. japonica OX=39947 GN=PRX74 PE=2 SV=2	PREDICTED: peroxidase 1-like [Brachypodium distachyon]	135.069	133.271	94.86	60.2879	60.3172	52.2714	60.5579	35.1485	61.7668	46.1541
Hordeum_vulgare_newGene_55620	root	Phenylpropanoid biosynthesis (ko00940)	Peroxidase	Peroxidase 1 OS=Oryza sativa subsp. japonica OX=39947 GN=PRX74 PE=2 SV=2	peroxidase 1-like [Aegilops tauschii subsp. tauschii]	319.145	293.196	321.073	117.995	229.223	133.08	125.206	187.034	136.267	82.3425
MLOC_7890	root	Phenylpropanoid biosynthesis (ko00940)	Glycosyl hydrolase family 1;; Glycosyl hydrolase family 1	Beta-glucosidase 31 OS=Oryza sativa subsp. japonica OX=39947 GN=BGLU31 PE=2 SV=1	predicted protein [Hordeum vulgare subsp. vulgare]	21.1553	19.3579	8.18095	11.2177	11.0734	4.83627	6.49476	9.47325	6.79278	7.42497
Hordeum_vulgare_newGene_41173	root	Phenylpropanoid biosynthesis (ko00940)	Peroxidase	Peroxidase 2 OS=Zea mays OX=4577 GN=PER2 PE=2 SV=1	peroxidase 2-like [Aegilops tauschii subsp. tauschii]	9.11506	9.09651	6.31055	5.5033	7.38752	0.842799	4.45599	2.22029	4.61556	3.09694
Hordeum_vulgare_newGene_63299	root	Phenylpropanoid biosynthesis (ko00940)	Peroxidase	Peroxidase 1 OS=Oryza sativa subsp. japonica OX=39947 GN=PRX74 PE=2 SV=2	predicted protein [Hordeum vulgare subsp. vulgare]	30.56	25.5131	14.5709	11.1434	15.8347	3.40442	12.0338	6.06651	11.031	7.98945
Hordeum_vulgare_newGene_55602	root	Phenylpropanoid biosynthesis (ko00940)	Peroxidase;; Peroxidase	Peroxidase 1 OS=Oryza sativa subsp. japonica OX=39947 GN=PRX74 PE=2 SV=2	peroxidase 1-like [Aegilops tauschii subsp. tauschii]	95.4621	65.1036	103.819	24.3125	57.2528	19.8875	32.9389	46.8376	25.7054	25.1538
MLOC_67628	root	Phenylpropanoid biosynthesis (ko00940)	Peroxidase	Peroxidase 5 OS=Vitis vinifera OX=29760 GN=GSVIVT00037159001 PE=1 SV=2	peroxidase 5-like [Aegilops tauschii subsp. tauschii]	85.8794	71.1552	30.8227	15.7157	9.53434	3.66017	10.2685	20.8127	11.5541	19.2928
Hordeum_vulgare_newGene_22577	root	Phenylpropanoid biosynthesis (ko00940)	Alcohol dehydrogenase GroES-like domain;; Zinc-binding dehydrogenase	Probable cinnamyl alcohol dehydrogenase 1 OS=Oryza sativa subsp. japonica OX=39947 GN=CAD1 PE=2 SV=1	predicted protein [Hordeum vulgare subsp. vulgare]	10.4108	11.346	8.49715	14.1657	12.3699	4.25106	8.02083	1.74508	2.75003	3.13042
MLOC_44720	root	Phenylpropanoid biosynthesis (ko00940)	Glycosyl hydrolase family 1	Probable inactive beta-glucosidase 14 OS=Oryza sativa subsp. japonica OX=39947 GN=BGLU14 PE=2 SV=2	probable inactive beta-glucosidase 14 isoform X1 [Aegilops tauschii subsp. tauschii]	20.6528	20.0283	13.8426	2.61434	2.46052	2.631	3.47326	2.41478	2.73955	3.23934
ZLOC_183	root	Phenylpropanoid biosynthesis (ko00940)	Glycosyl hydrolase family 1	Probable inactive beta-glucosidase 14 OS=Oryza sativa subsp. japonica OX=39947 GN=BGLU14 PE=2 SV=2	putative inactive beta-glucosidase 14 [Triticum urartu]	19.3904	18.1952	23.5381	2.25633	1.82759	2.84474	2.36607	1.99688	2.75651	2.52185
Hordeum_vulgare_newGene_23000	root	Glutathione metabolism (ko00480)	Glutathione S-transferase, N-terminal domain;; Glutathione S-transferase, N-terminal domain;; Glutathione S-transferase, N-terminal domain;; Glutathione S-transferase, C-terminal domain;; Glutathione S-transferase, C-terminal domain	Glutathione S-transferase U8 OS=Arabidopsis thaliana OX=3702 GN=GSTU8 PE=2 SV=1	predicted protein [Hordeum vulgare subsp. vulgare]	1.00482	1.51292	3.20301	2.06239	0.858837	6.48977	3.94178	0.973614	1.93964	4.128
ZLOC_6061	root	Glutathione metabolism (ko00480)	Glutathione S-transferase, N-terminal domain;; Glutathione S-transferase, C-terminal domain;; Glutathione S-transferase, N-terminal domain;; Glutathione S-transferase, N-terminal domain;; Glutathione S-transferase, C-terminal domain	Glutathione S-transferase 1 OS=Zea mays OX=4577 GN=GST1 PE=1 SV=4	predicted protein [Hordeum vulgare subsp. vulgare]	5.33845	6.58099	10.4662	8.24802	6.40803	22.151	13.2317	7.13857	13.1637	7.23055
MLOC_9817	root	Glutathione metabolism (ko00480)	Gamma-glutamyltranspeptidase	Glutathione hydrolase 3 OS=Arabidopsis thaliana OX=3702 GN=GGT3 PE=2 SV=1	predicted protein, partial [Hordeum vulgare subsp. vulgare]	55.4719	47.4042	35.9304	51.4658	50.1603	15.9491	31.4294	45.6251	28.4946	32.6695
MLOC_22823	root	Glutathione metabolism (ko00480)	Glutathione S-transferase, N-terminal domain;; Glutathione S-transferase, N-terminal domain;; Glutathione S-transferase, N-terminal domain;; Glutathione S-transferase, C-terminal domain;; Glutathione S-transferase, C-terminal domain	Probable glutathione S-transferase GSTU6 OS=Oryza sativa subsp. japonica OX=39947 GN=GSTU6 PE=2 SV=2	predicted protein [Hordeum vulgare subsp. vulgare]	344.132	284.946	162.828	115.348	195.374	92.9754	143.493	105.136	205.543	127.649
MLOC_19923	root	Glutathione metabolism (ko00480)	Glutathione S-transferase, N-terminal domain;; Glutathione S-transferase, C-terminal domain;; Glutathione S-transferase, N-terminal domain;; Glutathione S-transferase, N-terminal domain;; Glutathione S-transferase, C-terminal domain;; Glutathione S-transferase, C-terminal domain	Probable glutathione S-transferase GSTF1 OS=Oryza sativa subsp. japonica OX=39947 GN=GSTF1 PE=1 SV=2	predicted protein [Hordeum vulgare subsp. vulgare]	184.281	193.321	128.411	114.327	139.808	57.8535	117.33	97.5844	103.865	98.092
MLOC_27694	root	Glutathione metabolism (ko00480)	Glutathione S-transferase, N-terminal domain;; Glutathione S-transferase, N-terminal domain;; Glutathione S-transferase, N-terminal domain;; Glutathione S-transferase, C-terminal domain	Glutathione S-transferase U18 OS=Arabidopsis thaliana OX=3702 GN=GSTU18 PE=2 SV=1	predicted protein [Hordeum vulgare subsp. vulgare]	12.1637	11.4827	11.7284	10.0571	11.1132	5.83005	6.83919	7.69885	8.20995	6.68725
Hordeum_vulgare_newGene_52192	root	Glutathione metabolism (ko00480)	Glutathione S-transferase, C-terminal domain;; Glutathione S-transferase, C-terminal domain;; Glutathione S-transferase, C-terminal domain;; Glutathione S-transferase, N-terminal domain;; Glutathione S-transferase, N-terminal domain;; Glutathione S-transferase, N-terminal domain	Glutathione S-transferase 4 OS=Zea mays OX=4577 GN=GST4 PE=1 SV=2	predicted protein, partial [Hordeum vulgare subsp. vulgare]	12.6764	11.151	4.82466	2.04195	1.55569	3.09479	4.77998	2.69998	2.94881	3.19714
ZLOC_4454	root	Glutathione metabolism (ko00480)	Glutathione S-transferase, N-terminal domain;; Glutathione S-transferase, C-terminal domain;; Glutathione S-transferase, N-terminal domain;; Glutathione S-transferase, C-terminal domain;; Glutathione S-transferase, N-terminal domain;; Glutathione S-transferase, C-terminal domain	Glutathione S-transferase U20 OS=Arabidopsis thaliana OX=3702 GN=GSTU20 PE=1 SV=1	predicted protein [Hordeum vulgare subsp. vulgare]	3.97154	5.08791	2.85095	0.887059	3.62451	0.686264	2.44792	1.25916	2.40607	0.662696
MLOC_51	root	Glutathione metabolism (ko00480)	Glutathione S-transferase, N-terminal domain;; Glutathione S-transferase, C-terminal domain;; Glutathione S-transferase, N-terminal domain;; Glutathione S-transferase, N-terminal domain;; Glutathione S-transferase, C-terminal domain;; Glutathione S-transferase, C-terminal domain	Glutathione S-transferase 4 OS=Zea mays OX=4577 GN=GST4 PE=1 SV=2	predicted protein [Hordeum vulgare subsp. vulgare]	104.91	120.614	96.9953	50.12	71.6562	62.5216	48.989	37.2938	46.6853	54.9845
MLOC_10413	root	Glutathione metabolism (ko00480)	Glutathione S-transferase, C-terminal domain;; Glutathione S-transferase, C-terminal domain;; Glutathione S-transferase, N-terminal domain;; Glutathione S-transferase, N-terminal domain;; Glutathione S-transferase, N-terminal domain	Probable glutathione S-transferase GSTU6 OS=Oryza sativa subsp. japonica OX=39947 GN=GSTU6 PE=2 SV=2	probable glutathione S-transferase GSTU6 [Aegilops tauschii subsp. tauschii]	4.86764	6.6993	5.25494	0.742524	1.09254	0.810934	2.91068	1.02761	1.23017	2.02428
MLOC_74701	root	Glutathione metabolism (ko00480)	Glutathione S-transferase, N-terminal domain;; Glutathione S-transferase, C-terminal domain;; Glutathione S-transferase, N-terminal domain;; Glutathione S-transferase, N-terminal domain;; Glutathione S-transferase, C-terminal domain;; Glutathione S-transferase, C-terminal domain	Glutathione S-transferase 4 OS=Zea mays OX=4577 GN=GST4 PE=1 SV=2	predicted protein [Hordeum vulgare subsp. vulgare]	32.7487	27.1017	36.7109	8.02845	17.631	9.66793	17.2336	6.21758	11.3502	13.8223
MLOC_54448	root	Glutathione metabolism (ko00480)	Glutathione S-transferase, N-terminal domain;; Glutathione S-transferase, N-terminal domain;; Glutathione S-transferase, N-terminal domain;; Glutathione S-transferase, C-terminal domain	Probable glutathione S-transferase OS=Nicotiana tabacum OX=4097 PE=2 SV=1	probable glutathione S-transferase [Aegilops tauschii subsp. tauschii]	31.4038	25.6982	12.436	17.1717	0.479765	0.440347	0.0538193	4.23935	4.25934	0.01192
ZLOC_897	root	Glutathione metabolism (ko00480)	Glutathione S-transferase, N-terminal domain;; Glutathione S-transferase, N-terminal domain;; Glutathione S-transferase, C-terminal domain;; Glutathione S-transferase, N-terminal domain;; Glutathione S-transferase, C-terminal domain;; Glutathione S-transferase, C-terminal domain	Glutathione S-transferase U17 OS=Arabidopsis thaliana OX=3702 GN=GSTU17 PE=2 SV=1	glutathione S-transferase U17-like [Aegilops tauschii subsp. tauschii]	13.1784	8.77891	2.91177	6.77813	6.44572	2.07998	2.76	2.98953	3.22972	2.86956
MLOC_65260	root	Glutathione metabolism (ko00480)	Glutathione S-transferase, N-terminal domain;; Glutathione S-transferase, N-terminal domain;; Glutathione S-transferase, N-terminal domain;; Glutathione S-transferase, C-terminal domain;; Glutathione S-transferase, C-terminal domain	Probable glutathione S-transferase GSTU6 OS=Oryza sativa subsp. japonica OX=39947 GN=GSTU6 PE=2 SV=2	predicted protein [Hordeum vulgare subsp. vulgare]	9.60951	9.5611	2.28493	1.74859	1.27473	1.60064	1.29743	1.03657	2.02188	1.58599
Hordeum_vulgare_newGene_23010	root	Glutathione metabolism (ko00480)	Glutathione S-transferase, N-terminal domain;; Glutathione S-transferase, N-terminal domain;; Glutathione S-transferase, N-terminal domain;; Glutathione S-transferase, C-terminal domain	Glutathione transferase GST 23 OS=Zea mays OX=4577 PE=2 SV=1	predicted protein [Hordeum vulgare subsp. vulgare]	362.143	332.434	199.188	107.164	177.334	61.725	98.694	73.1268	97.7379	84.6074
MLOC_59473	root	Glutathione metabolism (ko00480)	Glutathione S-transferase, N-terminal domain;; Glutathione S-transferase, N-terminal domain;; Glutathione S-transferase, N-terminal domain;; Glutathione S-transferase, C-terminal domain	Probable glutathione S-transferase GSTU6 OS=Oryza sativa subsp. japonica OX=39947 GN=GSTU6 PE=2 SV=2	predicted protein [Hordeum vulgare subsp. vulgare]	9.74564	9.2739	5.07708	3.62382	1.18117	0.644839	0.388802	1.00553	3.46296	0.278431
MLOC_36602	root	Glutathione metabolism (ko00480)	Glutathione S-transferase, N-terminal domain;; Glutathione S-transferase, N-terminal domain;; Glutathione S-transferase, C-terminal domain;; Glutathione S-transferase, N-terminal domain;; Glutathione S-transferase, C-terminal domain	Glutathione S-transferase U17 OS=Arabidopsis thaliana OX=3702 GN=GSTU17 PE=2 SV=1	glutathione S-transferase U17-like [Aegilops tauschii subsp. tauschii]	32.0074	32.3447	10.781	19.074	9.41254	4.13858	4.68694	4.25871	7.95281	4.6173
Hordeum_vulgare_newGene_12718	root	Glutathione metabolism (ko00480)	Zinc knuckle;; Glutathione S-transferase, N-terminal domain;; Glutathione S-transferase, N-terminal domain;; Glutathione S-transferase, N-terminal domain;; Glutathione S-transferase, C-terminal domain;; Glutathione S-transferase, C-terminal domain	Probable glutathione S-transferase OS=Nicotiana tabacum OX=4097 PE=2 SV=1	putative glutathione S-transferase [Triticum urartu]	5.70832	5.0377	2.10053	0.3226	1.08974	0.093469	0.0178683	0.0813097	0.514317	0.211938
ZLOC_14962	root	Plant-pathogen interaction (ko04626)	EF hand;; EF hand;; EF-hand domain pair;; EF-hand domain;; EF-hand domain pair	Probable calcium-binding protein CML16 OS=Oryza sativa subsp. japonica OX=39947 GN=CML16 PE=2 SV=1	predicted protein, partial [Hordeum vulgare subsp. vulgare]	4.80563	4.39928	9.40607	6.77026	8.26173	10.6916	10.8622	45.0515	12.8441	14.0637
Hordeum_vulgare_newGene_59978	root	Plant-pathogen interaction (ko04626)	EF-hand domain pair;; EF hand;; EF hand;; EF-hand domain pair;; EF-hand domain	Probable calcium-binding protein CML25/26 OS=Oryza sativa subsp. japonica OX=39947 GN=CML25 PE=3 SV=1	probable calcium-binding protein CML25/26 [Aegilops tauschii subsp. tauschii]	3.23246	2.62509	3.67292	2.13971	4.04883	1.48364	9.42777	17.5029	6.55738	5.12134
MLOC_77773	root	Plant-pathogen interaction (ko04626)	NB-ARC domain	Disease resistance protein RPM1 OS=Arabidopsis thaliana OX=3702 GN=RPM1 PE=1 SV=1	disease resistance protein RPM1-like [Aegilops tauschii subsp. tauschii]	1.40947	1.43929	1.08853	0.988344	2.02759	1.78331	3.3695	2.4079	3.55104	3.42202
MLOC_52909	root	Plant-pathogen interaction (ko04626)	--	Calcium-dependent protein kinase 8 OS=Oryza sativa subsp. japonica OX=39947 GN=CPK8 PE=2 SV=1	predicted protein [Hordeum vulgare subsp. vulgare]	0.126599	0.311819	0.629741	1.60686	1.66984	2.37176	1.34195	1.35748	3.01013	1.61863
MLOC_70804	root	Plant-pathogen interaction (ko04626)	EF hand;; EF hand;; EF-hand domain pair;; EF-hand domain;; EF-hand domain pair	Probable calcium-binding protein CML16 OS=Oryza sativa subsp. japonica OX=39947 GN=CML16 PE=2 SV=1	predicted protein, partial [Hordeum vulgare subsp. vulgare]	10.2413	9.2135	17.8704	14.5162	8.96404	20.2686	20.8258	42.8106	14.9716	23.4251
ZLOC_69	root	Plant-pathogen interaction (ko04626)	NB-ARC domain;; NB-ARC domain	Disease resistance protein RPM1 OS=Arabidopsis thaliana OX=3702 GN=RPM1 PE=1 SV=1	disease resistance protein RPM1-like [Aegilops tauschii subsp. tauschii]	0.30809	0.311245	0.233676	1.46328	1.08434	0.187745	0.291471	0.468919	0.597281	0.134657
MLOC_8614	root	Plant-pathogen interaction (ko04626)	Protein tyrosine kinase;; Protein kinase domain	PTI1-like tyrosine-protein kinase 3 OS=Arabidopsis thaliana OX=3702 GN=PTI13 PE=1 SV=1	predicted protein [Hordeum vulgare subsp. vulgare]	2.82766	2.83405	2.11094	2.2551	2.11895	0.994508	2.35682	1.10495	1.34278	1.45458
ZLOC_1183	root	Plant-pathogen interaction (ko04626)	Cyclic nucleotide-binding domain	Cyclic nucleotide-gated ion channel 4 OS=Arabidopsis thaliana OX=3702 GN=CNGC4 PE=2 SV=2	putative cyclic nucleotide and calmodulin-regulated ion channel protein, partial [Hordeum vulgare subsp. vulgare]	1.59943	1.00575	1.63381	0.932149	0.586097	0.180107	0.367415	0.556553	0.138661	0.440275
Hordeum_vulgare_newGene_60082	root	Plant-pathogen interaction (ko04626)	Respiratory burst NADPH oxidase;; FAD-binding domain;; Ferric reductase like transmembrane component;; Ferric reductase NAD binding domain	Respiratory burst oxidase homolog protein B OS=Solanum tuberosum OX=4113 GN=RBOHB PE=1 SV=1	predicted protein [Hordeum vulgare subsp. vulgare]	3.88255	3.45201	1.83109	1.22513	7.40701	0.583558	1.80818	1.57101	2.1558	2.07331
Hordeum_vulgare_newGene_62304	root	Plant-pathogen interaction (ko04626)	Cysteine-rich secretory protein family;; Cysteine-rich secretory protein family	Pathogenesis-related protein 1 OS=Hordeum vulgare OX=4513 PE=2 SV=1	pathogenesis-related protein 1 [Triticum aestivum]	35.2534	24.6231	2.76057	0.521993	1.38298	0.33996	0.702639	5.84199	1.09458	7.82845
MLOC_69663	root	Plant-pathogen interaction (ko04626)	NB-ARC domain;; Leucine rich repeat	Disease resistance protein RPM1 OS=Arabidopsis thaliana OX=3702 GN=RPM1 PE=1 SV=1	disease resistance protein RPM1-like [Aegilops tauschii subsp. tauschii]	0.545725	0.831097	0.866165	0.548684	0.7197	0.561784	0.465984	0.20047	0.0595947	0.0710913
Hordeum_vulgare_newGene_62302	root	Plant-pathogen interaction (ko04626)	Cysteine-rich secretory protein family	Pathogenesis-related protein 1 OS=Hordeum vulgare OX=4513 PE=2 SV=1	pathogenesis-related protein 1 [Triticum aestivum]	118.956	88.8507	9.62203	0.466152	1.25979	1.13173	0.780483	7.77081	1.96462	9.27982
MLOC_73922	root	Plant-pathogen interaction (ko04626)	Ion transport protein	Cyclic nucleotide-gated ion channel 4 OS=Arabidopsis thaliana OX=3702 GN=CNGC4 PE=2 SV=2	cyclic nucleotide-gated ion channel 4 [Hordeum vulgare subsp. vulgare]	1.14448	0.997111	1.02296	2.36836	0.524738	0.310965	0.378188	0.324271	0.723865	0.431882
Hordeum_vulgare_newGene_23534	root	Plant-pathogen interaction (ko04626)	Cysteine-rich secretory protein family;; Cysteine-rich secretory protein family	Pathogenesis-related protein 1 OS=Arabidopsis thaliana OX=3702 GN=At2g14610 PE=1 SV=1	pathogenesis-related protein 1 [Triticum aestivum]	81.378	108.734	36.6742	3.22391	32.1458	4.06957	19.3052	0.569977	13.1436	2.59769

## Sheet: Table S4
Supplementary Table S4. The concentrations of metabolites in leaves of 10 wild barley accessions
metabolite	methodology	Basalt59	Basalt60	Basalt63	Basalt76	Basalt99	Terra Rossa109	Terra Rossa110	Terra Rossa161	Terra Rossa166	Terra Rossa169
2-Ketoglutaric acid	GC-MS	41530.3	57221.3	44126.3	45127.3	61606	66237.7	53401.7	50486.7	67252	56847
4-Aminobutyric acid	GC-MS	35117.7	40431	51432.7	48041	67906.7	74193.3	97628.3	107301	108254	121992
5-Hydroxytryptamine	GC-MS	175293	149193	171054	234141	296047	353509	374483	175308	316507	222157
Adenine	GC-MS	35380.3	35333.7	47972.7	41375	63960.7	78789.3	101973	54083.7	67735.7	68428
Ascorbic acid	GC-MS	58276.7	66114.7	67630.3	44972.7	154152	134246	112964	146485	113594	126812
Aspartic acid	GC-MS	568058	470785	554202	521380	926770	1028686	1.02255e+06	898633	860543	1.00305e+06
beta-Alanine	GC-MS	24247	20982.7	20933.7	22090.7	43991	42267	41583	34773.7	44062.7	42414
Citric acid	GC-MS	1130361	1230293	1161593	1.07182e+06	1360667	1630012	1.61289e+06	1.47117e+06	1.47874e+06	1.82259e+06
Cysteine	GC-MS	4167.67	4233	5488.33	3336.33	9409.33	8215.67	12118.3	6719.33	9940	6518.33
Erythronic acid-1 4-lactone	GC-MS	5140.67	6051.67	4786	4064	15830.3	7986.67	9958.33	13040.3	11063.3	11717
Ethylglucopyranoside	GC-MS	88460	117352	165095	257719	278883	239236	207225	309931	348668	432699
Fructose	GC-MS	425772	394874	483366	365174	704432	661938	559847	676320	932790	827381
Fructose-6-phosphate	GC-MS	75540	78988	87313.3	81856.7	112600	77241	75867.7	93273	112635	79098
Fumaric acid	GC-MS	29693.3	26390.3	33200.3	29948	73521.7	63679.7	74960.7	79115.7	97123.3	121179
Galactinol	GC-MS	21771.7	27194	30799	28550.7	31283.7	38624	37497	66271.3	51400	33391.7
Galactose	GC-MS	678926	522951	559199	447513	1.06099e+06	1005006	1.06582e+06	1.02725e+06	1.16964e+06	1.35125e+06
Glucaric acid	GC-MS	5850	4579.67	5883	6005.67	11488	10972	10526	6194.33	10056.7	15712.7
Glucose	GC-MS	1782060	1.51407e+06	1765630	1473618	2.28851e+06	2231480	2.65292e+06	2803458	2750572	3141078
Glucose-6-phosphate	GC-MS	14022	13988.3	17530	16896.7	19875	16687.3	14287	23680	20499.3	18763.7
Glutamic acid	GC-MS	580249	554021	562030	634128	867840	962155	975785	977877	919084	822639
Glyceric acid	GC-MS	130685	105177	86796.3	111579	171518	197595	188339	179952	128142	208877
Glycerol-3-phosphate	GC-MS	116643	138299	129233	112912	253752	240666	188488	210635	261791	281836
Glycine	GC-MS	93784.7	51451	72776.7	79009.7	144406	186240	144653	80769.3	159497	164018
Gulonic acid	GC-MS	24135.7	30372.7	25908.3	30529.7	59753.7	48898	45869	58259.3	68057	42259.7
Malic acid	GC-MS	2.0096e+06	2070527	2096857	2023357	3.78363e+06	3.39481e+06	3467118	3.58541e+06	3.43191e+06	3421456
Maltose	GC-MS	30355.7	15416.3	17548.3	14660.3	24290	19204.7	24469.7	15850.3	32595.3	20333.7
Mannose-6-phosphate	GC-MS	37036.3	38644.7	52786.3	26273	24588.3	44462	27858	71288.3	41941.3	46368
Melibiose	GC-MS	19482	21112.7	27121.7	14355	9904	13540.7	13037.3	27398.7	15925.3	19118.7
myo-Inositol	GC-MS	117305	105238	127904	151356	207193	247201	290733	258959	310947	269887
myo-Inositol-1-phosphate	GC-MS	8551	8668.67	10568.3	6823.67	24670.7	13018.7	12592.7	15758.7	24238	20528.7
Phenylalanine	GC-MS	27187.3	30488.7	36385.3	23580	65702.3	57928	55218.7	48011.7	65881.3	58807
Pyroglutamic acid	GC-MS	331590	305742	367319	311279	414171	558076	443083	608243	486108	588865
Quinic acid	GC-MS	370085	379593	348545	349078	684294	571873	670716	667683	575526	850401
Raffinose	GC-MS	122451	104170	176579	66900.3	65059	77806.3	65698.7	56447.3	57263.7	83999.3
Shikimic acid	GC-MS	92372.3	67098.7	84209	48941.3	130001	106805	109021	114736	91583.7	166992
Sinapinic acid	GC-MS	3286	3648	2105.67	1949.67	5055	5839	5849.67	4410.33	6425	7420.33
Sorbose	GC-MS	545830	519964	647024	457525	935997	957419	861681	876865	1.06263e+06	1.04497e+06
Suberyl glycine	GC-MS	43659	44680	134297	47483.3	38418.3	57859	73315.7	12401.7	22765.3	15261
Succinic acid	GC-MS	201817	194065	208346	147797	301109	284132	246596	186064	292620	300650
Sucrose	GC-MS	1.50993e+06	1.52486e+06	1788612	1.51744e+06	2223133	3.18823e+06	2.35114e+06	2.56892e+06	2.67227e+06	3014603
Threonic acid	GC-MS	41165	50711.3	58358.3	65594.7	120962	61771.7	48576	72611	74415.7	64338.7
Threonine	GC-MS	181567	86338	66739.7	171490	203917	210061	214782	248859	180506	167490
Tryptophan	GC-MS	57461.3	61137.7	73645.3	78163.7	75521.3	141330	148445	101086	123228	146117
Tyrosine	GC-MS	23534.3	19715.3	32944.3	18558.3	56592	45750	46962.3	32954.3	48818.7	34591
Xylose	GC-MS	73022	63224.3	77206	91602.3	132124	162679	170368	146354	167817	173293
1-Monostearin	UPLC-Q-TOF/MS	828667	911129	838589	1.12989e+06	1.04601e+06	891409	819745	913809	883336	869933
2-Aminoacetophenone	UPLC-Q-TOF/MS	63345.7	47109	56062.3	65143.3	87259	68801.3	75637.7	89319.7	96874.7	53100.7
2-Methylbenzothiazole	UPLC-Q-TOF/MS	127757	124340	77620	157662	127667	102311	101143	122016	119055	106580
3 4-dihydroxybenzoic acid	UPLC-Q-TOF/MS	2989.67	3784.67	6120.67	618	670.667	1589.33	2014.67	3139.33	1099.33	208.667
3 5-Dimethoxycinnamic acid	UPLC-Q-TOF/MS	8106.33	9275.33	4424	11495.7	3369	1935.67	4727	1768.33	3366.33	2052
3-(4-Hydroxy-3 5-Dimethoxyphenyl)-2-Propenoic acid	UPLC-Q-TOF/MS	12108.3	6270.67	17599.3	5525.33	6371.67	5307	4198.33	5749.67	4359.33	7293
3-Hydroxycinnamic acid	UPLC-Q-TOF/MS	47276.3	48252.7	24077.3	30155.7	45469	43319	38381	22875.7	21994.7	19972
3-Methyloxyindole	UPLC-Q-TOF/MS	82385	103989	58883	138867	151703	115335	112473	27912.3	56935.7	83387.7
4-Hydroxyquinoline	UPLC-Q-TOF/MS	351784	426527	403454	411592	597283	431878	493946	429702	443323	297313
Abietic acid	UPLC-Q-TOF/MS	376727	300681	314839	448193	444081	276519	223432	247630	145956	103714
Adenine	UPLC-Q-TOF/MS	112798	144700	112263	123341	85559	74853.7	51380.7	128881	83781.3	103416
Adenosine	UPLC-Q-TOF/MS	442258	531453	519988	467486	427972	332411	255465	355412	309467	423476
Adenosine 3-monophosphate	UPLC-Q-TOF/MS	117116	113553	95748	131718	142509	119694	94885.7	118962	109976	94659.7
Alloisoleucine	UPLC-Q-TOF/MS	67507	83432.7	133594	72547.3	122272	65240.3	79341	80537.7	102162	71798
Apigenin	UPLC-Q-TOF/MS	122374	101890	46081.7	126416	136726	119978	119874	148934	124168	88251
Apigenin 6-C-arabinoside 8-C-glucoside	UPLC-Q-TOF/MS	5637	2710.67	43726	13751.7	1.2102e+07	2.25777e+06	2398710	3857271	4044	3084
Apigenin 6-C-glucoside 7-O-glucoside	UPLC-Q-TOF/MS	38166023	23985182	22389069	2.65063e+07	2.82194e+07	3.12664e+07	3.25291e+07	3.61606e+07	3.5737e+07	2.69393e+07
Apigenin-8-C-glucoside-2-rhamnoside	UPLC-Q-TOF/MS	153442	129456	101513	207581	131795	306539	278100	168393	134390	190796
Caffeoylferuloyl spermidine	UPLC-Q-TOF/MS	16752	23342.7	15015.7	50024.3	9207.33	12023.7	11006.3	15035.3	11392	4419.33
Choline	UPLC-Q-TOF/MS	229695	241037	183682	55315	115587	103381	149322	219413	248225	16498
Chrysoeriol 7-O-glucoside	UPLC-Q-TOF/MS	118732	87170.3	35957	23215.3	136326	127382	117453	152730	137898	109197
Chrysoeriol 7-O-rhamnosylglucoside	UPLC-Q-TOF/MS	20974.7	34116.3	26988	46310.7	27778.7	48638.7	33898	30599	23570.3	33904
Cocamidoprpyl Betaine	UPLC-Q-TOF/MS	66503.7	62570.3	77499	81174	82787.7	76323	87335.3	85808	80338.7	127098
Coniine	UPLC-Q-TOF/MS	232659	227460	202250	204486	249586	138968	149902	240054	202009	171050
Coumaroyl agmatine	UPLC-Q-TOF/MS	3.02367e+06	3.7893e+06	4.65149e+06	5364195	4709470	3.15576e+06	3.01654e+06	4.73816e+06	2967183	3.91783e+06
Coumaroyl agmatine hexose	UPLC-Q-TOF/MS	55202.3	53266	75455.7	121106	53065.3	29626.3	34920.7	46578.3	37600.7	51553.3
Coumaroyl putrescin	UPLC-Q-TOF/MS	113323	135140	124033	167899	215527	94719.7	95137.3	92888.3	76876.7	114557
Coumaroyl quinic acid	UPLC-Q-TOF/MS	152742	182406	129522	221636	407638	205083	149066	214159	329920	148442
Coumaroyl-OH-agmatine	UPLC-Q-TOF/MS	1.56149e+06	1.76818e+06	3.98372e+06	2.20635e+06	3.67224e+06	1847567	1.55051e+06	3.74437e+06	2502960	2.30643e+06
Di-caffeoyl spermidine	UPLC-Q-TOF/MS	4520.33	1610	232822	2891.67	2505	2608.67	4291	11016	35485.3	17927.3
Di-coumaroyl spermidine	UPLC-Q-TOF/MS	66261.3	9085	84173	4202.67	30378.3	25942.3	70343.3	8810.33	21429.7	5272.33
Fenofibric acid	UPLC-Q-TOF/MS	134817	145623	169070	189167	122955	163940	108105	125235	99183	93840.3
Ferulic acid	UPLC-Q-TOF/MS	93151.7	85490	86907	52203.3	58054.7	39912.3	52614	28762.7	38352.3	29314.7
Feruloyl agmatine	UPLC-Q-TOF/MS	3.46637e+06	3283795	4.64576e+06	3.72799e+06	3054196	2.00041e+06	2.04327e+06	2.30721e+06	1606275	2.74993e+06
Feruloyl agmatine hexose	UPLC-Q-TOF/MS	180379	140645	179175	72081.7	27346.3	202724	249256	105427	127829	92427.3
Feruloyl putrescine	UPLC-Q-TOF/MS	94334.7	88968.7	255285	72705	47448.7	41321	57657	62694	86418.7	197189
Feruloyl quinic acid	UPLC-Q-TOF/MS	346476	416425	324338	176557	343785	279512	280941	295817	303595	163635
Feruloyl-OH-agmatine	UPLC-Q-TOF/MS	2.86605e+06	2.56334e+06	3.75255e+06	1.31737e+06	3.62721e+06	2.79236e+06	2833226	1473188	1072150	1.13239e+06
gamma-Glutamyl leucine	UPLC-Q-TOF/MS	3325.33	3669	2468	850.333	1256.67	1479.67	1781.67	1510.33	5120.33	2737.67
Germinaline	UPLC-Q-TOF/MS	857	1334	537.667	928.667	880.667	762.333	530.333	1402.67	1259.33	537
Ginkgolide C	UPLC-Q-TOF/MS	11969.3	7665	87177.7	9281	12539	7731.33	9716.33	6167	13501.3	170863
Glutamic acid	UPLC-Q-TOF/MS	42634.3	23652.3	73043.3	72076.3	48574	42081.3	21776.3	35988.3	28848.3	57929
Glutamylphenylalanine	UPLC-Q-TOF/MS	36368	43070.3	38723	52774.7	29009.3	35134	30884.3	31858.3	39644.3	22028.7
Glutathione (oxidized)	UPLC-Q-TOF/MS	200723	204752	168775	167072	130547	161365	194120	121747	127351	174720
Glutathione (reduced)	UPLC-Q-TOF/MS	872482	920703	905821	767492	830364	941918	887610	841092	744580	826024
Glycero-3-phosphocholine	UPLC-Q-TOF/MS	419191	441658	576099	397073	354156	187078	215968	253642	320437	388903
Glycine-Betaine	UPLC-Q-TOF/MS	438868	448317	244998	256416	524181	451732	548726	326920	323817	132529
Gramine	UPLC-Q-TOF/MS	590263	286754	823537	176399	637722	411685	536400	609264	626895	566712
Guanosine	UPLC-Q-TOF/MS	28575	24624	39991	43395.3	43938	35375	39751	26969	28608.3	31690.7
Guanosine-3 5-cyclic monophosphate	UPLC-Q-TOF/MS	596395	608051	562856	508403	578745	650339	589144	579101	510278	529216
Hirsuteine	UPLC-Q-TOF/MS	337647	402699	400004	463349	344500	318009	283617	263096	224612	217873
Hordatine A	UPLC-Q-TOF/MS	8.90107e+06	8359278	8.40734e+06	1.09311e+07	11345629	7757704	9.26012e+06	7.43326e+06	6798704	8.33488e+06
Hordatine B	UPLC-Q-TOF/MS	5.13022e+06	5278231	5.68112e+06	5.65846e+06	4.93258e+06	3.83861e+06	5.51364e+06	3769923	3.54045e+06	4.07204e+06
Hordatine C	UPLC-Q-TOF/MS	297300	59767	254570	166833	400488	328450	379948	324088	300912	319740
Hordenine	UPLC-Q-TOF/MS	5354.33	4131	8395	4039.67	6234	6639.33	8330.33	31655.7	18092.7	13994.3
Indole-3-carbinol	UPLC-Q-TOF/MS	8.99138e+06	7955440	9.52922e+06	13911755	8.5492e+06	7.61291e+06	7.74749e+06	8.95282e+06	8.17495e+06	8.64761e+06
Indole-3-carboxylic acid	UPLC-Q-TOF/MS	78077.3	75699.3	45852.7	74334.7	60234	46063	44957.3	70843.7	54251.7	42919
Isoorientin 2-O-rhamnoside	UPLC-Q-TOF/MS	58878.3	49568.7	37275	31374	47852	34799.7	29077.7	16617	37017.7	19654.3
Isoorientin 7-O-glucoside?	UPLC-Q-TOF/MS	2.6865e+06	2.53179e+06	1.52914e+06	1007349	2097245	1.51709e+06	1.31789e+06	1047464	1.47587e+06	1.15233e+06
Isoorientin 7-O-sinapoyl-glucoside	UPLC-Q-TOF/MS	860241	751780	672410	399923	1333790	994030	1.05658e+06	1.04612e+06	1.47788e+06	1381292
Isoscoparin 7-O-hydroxyferuloyl-glucoside 4-O-glucoside	UPLC-Q-TOF/MS	36093	23927.3	23398.3	26862.7	42501.7	40458.3	33013	39210	42294.3	42625.7
Isovitexin 2-O-glucosylarabinoside	UPLC-Q-TOF/MS	8316.33	12081	2567	4128.33	166574	16261.3	20247.3	58426.3	3168.33	2154
Isovitexin 7 6-di-O-glucoside	UPLC-Q-TOF/MS	79971	73207	26465.3	17643.3	249230	53851.7	44074.7	69425.7	80287.3	33198
Isovitexin 7-O-coumaroyl-glucoside	UPLC-Q-TOF/MS	392479	310528	271771	287766	199676	253220	244719	276607	494794	254072
Isovitexin 7-O-feruloyl-glucoside	UPLC-Q-TOF/MS	9885968	1.06595e+07	8499101	9482350	6.57858e+06	6016092	7527897	8.59595e+06	9.60645e+06	4888789
Isovitexin 7-O-glucoside 4-feruloyl-O-glucoside	UPLC-Q-TOF/MS	659704	596485	519659	626984	357376	528563	434862	826562	961827	281057
Isovitexin 7-O-hydroxyferuloyl-diglucoside	UPLC-Q-TOF/MS	200539	178760	172210	170587	150637	183219	168516	89927.7	119058	128287
Isovitexin 7-O-hydroxyferuloyl-glucoside	UPLC-Q-TOF/MS	1.24667e+06	1002044	818093	657164	1143208	938910	977547	1.27825e+06	1541900	1135836
Isovitexin 7-O-rhamnosylglucoside	UPLC-Q-TOF/MS	386424	307783	418541	307816	257163	1411255	1.32459e+06	461474	372353	1.0935e+06
isovitexin 7-O-sinapoyl-glucoside 4-O-glucoside	UPLC-Q-TOF/MS	360368	371133	353236	353907	383105	392013	319014	626254	732575	305547
Isovitexin O-glucoside sinapate	UPLC-Q-TOF/MS	7.09551e+06	7.85762e+06	6.12235e+06	5.09491e+06	6.09264e+06	5379092	6.07581e+06	5753587	6737565	5.54348e+06
LPC 16:0	UPLC-Q-TOF/MS	2.16731e+06	2009357	3178296	1968909	3154364	2.6145e+06	2.70798e+06	2789788	2818216	2.82621e+06
LPC 18:1	UPLC-Q-TOF/MS	674855	480362	731430	422280	344561	378793	316587	511656	418459	885211
LPC 18:2	UPLC-Q-TOF/MS	3.29149e+06	3236304	4.15563e+06	3.4039e+06	3405710	3364994	2.94387e+06	4.67878e+06	5232874	6.86235e+06
LPE 18:2	UPLC-Q-TOF/MS	1.15802e+06	972396	1.2757e+06	1.15889e+06	1.20249e+06	1379345	1.03904e+06	1224678	1173597	1.23501e+06
LPE 18:3	UPLC-Q-TOF/MS	542616	441613	616005	516258	560346	606375	504592	560766	575150	562445
Met- feruloylagmatine	UPLC-Q-TOF/MS	359927	286152	358132	170331	376714	180995	220971	87992.3	81163.3	155198
Met-coumaroyl agmatine	UPLC-Q-TOF/MS	168055	21026.7	204168	50188.3	254246	150679	200538	177427	189661	228442
Monoolein	UPLC-Q-TOF/MS	614953	733992	807475	987410	795724	656048	617166	767898	675362	842373
Oenin	UPLC-Q-TOF/MS	214144	191267	162828	187533	213440	192983	192110	243645	258037	182648
Orientin	UPLC-Q-TOF/MS	153730	140705	89267.3	59839.7	114051	97492	82294.7	57389	90612	80051
Palmatine	UPLC-Q-TOF/MS	24860	23364.7	43765	48694.7	28306	23335.3	22328	15554.7	8121	17852
Pantothenic acid	UPLC-Q-TOF/MS	163323	163052	164651	174684	190369	118271	119640	158468	152939	126159
Phenylacetaldehyde	UPLC-Q-TOF/MS	66696.7	76444.7	104245	95890.7	74880	66855	89869.3	317805	200846	305524
Phenylalanine	UPLC-Q-TOF/MS	400378	402832	438173	335383	431141	392620	390976	346656	364984	370265
Phosphocholine	UPLC-Q-TOF/MS	71126.3	70344	76678.3	104956	137452	95797	64433.3	81778.7	89208.7	97080.7
Pipecolic acid	UPLC-Q-TOF/MS	153336	183334	167458	199022	128772	81742	63407.3	81491.3	174068	54126.3
Pyridoxine O-hexose	UPLC-Q-TOF/MS	187250	200919	171164	218060	199769	184571	204835	236431	191773	205604
Pyroglutamic acid	UPLC-Q-TOF/MS	74476.3	49712	129566	142224	111060	134881	87906.3	62384	88385	137627
Quercetin 3 7-dimethyl ether	UPLC-Q-TOF/MS	694524	622565	528009	1005352	538002	670509	481404	729789	525389	533257
Quercetin 3-O-2-O-(6-O-p-coumaroyl)-b-D-glucopyranosyl-a-L-rhamnopyranoside	UPLC-Q-TOF/MS	73722.7	62982.3	53744	21662.7	38937.3	51328.7	45813	65980.3	72024.7	67194.3
Riboflavin	UPLC-Q-TOF/MS	227710	194884	210247	254765	246158	284885	354830	189543	234383	269991
Senecionine	UPLC-Q-TOF/MS	4263.67	950.667	17072	2525.67	4965.67	2638.33	11661.3	15668.7	11719.3	21460.7
Serotonin	UPLC-Q-TOF/MS	134503	127448	90059.7	92316.3	118324	149502	149908	103359	109852	85399
Sinapic acid	UPLC-Q-TOF/MS	116473	60381.3	142620	76848.7	109933	87858.7	63742	23930.3	67354.3	74328.3
Sinapoyl agmatine	UPLC-Q-TOF/MS	816309	657807	1633844	1.47713e+06	993235	1.67719e+06	1519193	2.22747e+06	1.26298e+06	2.09544e+06
Sinapoyl putrescine	UPLC-Q-TOF/MS	52961.3	33510	272363	178527	43170	65946.3	54150	122209	78213.7	326497
Sinapoylcholine	UPLC-Q-TOF/MS	2495.67	2078.67	3861	3031.33	2168	2257.67	1713.33	2659.33	2214.33	2324
Tricin 7-O-arabinosylglucoside	UPLC-Q-TOF/MS	1.15114e+06	1.06983e+06	895853	335769	730309	590909	658157	532492	762842	662210
Tricin 7-O-glucoside	UPLC-Q-TOF/MS	636097	640963	435088	551505	304301	573997	659184	506009	483770	472754
Trigonelline	UPLC-Q-TOF/MS	15305.3	17599.3	37208	21236.3	18680.3	16465.7	11085	6660.67	8650	17618.3
Tryptophan	UPLC-Q-TOF/MS	5371.33	3622	21676.7	7035	12968	9660	19015	3814	8969.33	13551.3
Tyrosine	UPLC-Q-TOF/MS	24282.3	28971	37478.7	21655.7	31255	20406.3	23228.7	16404	20601.3	20940
Uridine 5-diphosphate	UPLC-Q-TOF/MS	1409	1280	3927.33	10826	5827.67	3774.67	2210.33	2615.67	2647.67	2261
Vanillin	UPLC-Q-TOF/MS	89906.3	84445	47795.3	71448.7	95295.3	81919.7	99869.7	91623.7	80446	72332
Vitexin	UPLC-Q-TOF/MS	2722700	2.66555e+06	2152178	2.156e+06	2.25957e+06	2.63996e+06	2.58295e+06	3.07875e+06	3.06004e+06	1955542
Note: the unit of metabolite concentration is peak intensity / gram (fresh weight)

## Sheet: Table S5
Supplementary Table S5. The concentrations of metabolites in roots of 10 wild barley accessions
metabolite	methodology	Basalt59	Basalt60	Basalt63	Basalt76	Basalt99	Terra Rossa109	Terra Rossa110	Terra Rossa161	Terra Rossa166	Terra Rossa169
2-Ketoglutaric acid	GC-MS	16448.3	16696	17998	21012.7	15854.3	16615	13793.3	15968	13521	20694.3
4-Aminobutyric acid	GC-MS	86144.3	96901	109513	83366.7	79841	123949	103241	74177.3	94566	89185
4-Hydroxybenzoic acid	GC-MS	917.333	1797.33	2001.33	1659	2741	1722.67	1816.33	3337.67	2719	2109.67
5-Hydroxytryptamine	GC-MS	2420.67	2295.33	2412.67	1835	1610.33	2128.33	2425.33	2236	2754.67	2585.33
Adenine	GC-MS	12716.3	16695	19824	20651	15638.7	23150.7	16633.3	21034	20341.3	19696
Alanine	GC-MS	12468	8385.33	13700.7	4101.67	5086	6217	22640	2657	60611.3	8105.33
Ascorbic acid	GC-MS	7855.67	9903	11393	10544	9913.33	9714	10197.3	8790.33	8514.33	7146
Asparagine	GC-MS	88720.7	107631	117594	95375.7	111211	98438	82936.3	94984	117576	41867.7
Aspartic acid	GC-MS	254774	256607	277264	231867	280265	252440	262712	181853	268790	228194
beta-Alanine	GC-MS	13070.3	13002.7	15030.3	11987	13045	15497.3	14329.7	12802.3	17509	14485.7
Citric acid	GC-MS	261868	239138	286419	284253	256771	395266	408510	180667	252938	386868
Fructose	GC-MS	324697	231798	433170	352176	191187	350742	331380	238091	289133	480741
Fructose-6-phosphate	GC-MS	84259	72887.7	78719	86056.3	59235.3	73201	75179	59383.3	72148.3	86361
Fumaric acid	GC-MS	8609.67	8414.67	12489	5986.67	7296.67	11462.3	9361.33	4496.67	6594	9812
Galactinol	GC-MS	1918	2359.67	2315	2649.33	876	2282.67	2304	1548.33	2152.67	1918
Galactose	GC-MS	91709.7	84974.3	137420	100504	59511.3	109806	92286.3	77372	82918.3	118688
Glucopyranose	GC-MS	9511.67	10170.3	7664	4224	4519.67	5153	5797.67	5443	6049.67	3865.33
Glucose	GC-MS	277917	282365	457570	344554	183479	346829	292618	237299	263346	345517
Glucose-6-phosphate	GC-MS	15629.3	16226.3	14304.3	17374	11123.7	11884.3	11284	11264.7	11338	14567.3
Glutamic acid	GC-MS	334151	303247	288026	236291	262041	283558	266128	290581	281478	296000
Glyceric acid	GC-MS	2828	3764	4680	5119.33	2121	4567	4217.33	3212.67	11462.7	2658.67
Glycerol-3-phosphate	GC-MS	31397.3	33839.3	38797.3	25307.3	42943	60600	40965	41547	32254	59381
Glycine	GC-MS	6735.33	6386	8128.67	8334.33	8070	6149	25395	4920.33	26648	6880.33
Gulonic acid	GC-MS	2122.67	1878.67	2405.67	2543	2379.33	2984.67	2431.67	2610.33	2550.33	2110
Hydroquinone glucopyranoside	GC-MS	6836.33	6878	5752	4221.67	4902.33	3638.67	4289	4784	5590	3129.33
Malic acid	GC-MS	698411	618796	874898	562789	659450	838790	813347	498857	718748	889537
Mannitol	GC-MS	2556.33	2781.33	6874.67	1543.33	1279.67	1442.67	4223.33	2216	4069	2003.67
Mannose-6-phosphate	GC-MS	38614.3	42812.7	30961.7	48688.7	37472.3	42901	36810.7	43674.7	37288.3	48976.3
Melibiose	GC-MS	3606.67	4548.67	4720	4503.33	1587.67	3793	3664.67	2384.67	2254.67	4887.67
myo-Inositol	GC-MS	51117.7	47415	43862.7	50343	39480	52121	60707.3	41026	41942.7	54053.3
myo-Inositol-1-phosphate	GC-MS	24829.7	21751	17666.7	29394.3	32468	26255.7	22577.3	31874.7	24021	29138
Phenylalanine	GC-MS	13447.3	13655.7	15175.3	11510	10641	10980.3	9660	14457.7	15245.7	13175
Putrescine	GC-MS	11526	10966.3	9482.67	8168.33	6065	8359.67	18516.7	12610	9258	8891.33
Pyroglutamic acid	GC-MS	205560	170416	196145	255100	231871	187874	216047	282608	201294	226098
Quinic acid	GC-MS	34885.7	32919	38801.7	37425.7	24542	33249.7	47519	36696.7	31010	55685.7
Raffinose	GC-MS	150751	145686	190135	125217	119068	121860	78685.7	34285	64277	159763
Shikimic acid	GC-MS	6301.67	6152.33	7115	5786.67	4722	4688.67	5150	6338	6080	6977.33
Sorbose	GC-MS	406620	294412	585304	554414	225903	480359	411868	298988	330323	712516
Suberyl glycine	GC-MS	14998.3	13165.7	31952.7	17541.7	12026	16228.7	11124	18815.7	28457	8354.33
Succinic acid	GC-MS	87836.3	79462	94654.7	85130.3	76447.3	82956	78089.7	59434.7	63325	130485
Sucrose	GC-MS	828776	884999	988923	1.01765e+06	755725	953364	848741	780852	815729	942860
Threonic acid	GC-MS	3676.67	2987.67	6231.67	3894	4817.33	6086.67	5660	7375.67	8745.33	4265
Threonine	GC-MS	55175.7	55873	55490	29837.3	35284	30720.3	44377.7	15707.3	78141.3	12897
Trehalose	GC-MS	34229.3	30317.7	40000.7	10047.7	15759	16847	26076.3	14160	15015	14095
Tryptophan	GC-MS	53361.3	55962	69010.3	56532	57908.7	54210.7	39616.3	60633.3	78592	25683.7
Tyrosine	GC-MS	32855.7	32536.3	35235.3	28711.3	24096.7	30920	27227.7	26778.3	32795	30677.7
Xylose	GC-MS	35219.7	34878.3	33341	46954.3	35482.3	59232.7	48976	60836.3	64558	58126.3
1-Monostearin	UPLC-Q-TOF/MS	874975	1.05104e+06	866661	1.00416e+06	730647	864805	1.00162e+06	943231	755558	918487
2-Aminoacetophenone	UPLC-Q-TOF/MS	3779	3390	6856	1988.33	2040	4090	3134.33	3585.33	1891	4227.67
2-Methylbenzothiazole	UPLC-Q-TOF/MS	193265	141920	169975	162245	131171	126576	132136	151316	150601	186798
3 4-dihydroxybenzoic acid	UPLC-Q-TOF/MS	64224.3	64089	54487.3	41458.7	45098.3	38690.7	41416	38621.7	43912.3	36132.7
3 5 7-trihydroxy4methoxyflavone	UPLC-Q-TOF/MS	2921.67	3943.33	958.333	979.667	712	859.667	507	991.667	1296.33	262
3 5-Dimethoxycinnamic acid	UPLC-Q-TOF/MS	187992	181888	211711	197614	121477	140093	140492	157611	167771	113862
3-Hydroxycinnamic acid	UPLC-Q-TOF/MS	45148.3	34823	44063.7	46822.3	55006.3	38455	65059	43397	61231	45706.3
3-Methyloxyindole	UPLC-Q-TOF/MS	15061.7	19948	15230.7	1889	1401.67	7935.33	15570.7	1378.33	1456.67	1799.67
4-Hydroxyquinoline	UPLC-Q-TOF/MS	147742	132656	133622	110759	122153	71392.7	81801.7	145939	83429.7	96803.3
5-S-Methylthioadenosine	UPLC-Q-TOF/MS	767669	566308	493153	604755	345910	700707	694627	387628	491573	807565
Abietic acid	UPLC-Q-TOF/MS	266132	318765	647889	566115	117278	261847	291613	256092	273759	275185
Adenine	UPLC-Q-TOF/MS	14735.3	25385.3	48743	43610	48705.3	82721	79721	56922	69434.3	101653
Adenosine	UPLC-Q-TOF/MS	486728	581873	864436	489765	542217	443575	474854	289664	376003	505180
Adenosine-3-monophosphate	UPLC-Q-TOF/MS	109552	121819	146731	97766	70728.3	111905	108422	68156	90447.3	113057
Alloisoleucine	UPLC-Q-TOF/MS	540295	496101	918204	192265	441838	267720	237612	217210	347847	190764
Apigenin	UPLC-Q-TOF/MS	906	1135.33	928	390.667	426	199.333	354.333	452.333	110.333	417.333
Apigenin 6-C-arabinoside 8-C-glucoside	UPLC-Q-TOF/MS	94728.7	69472	104761	22861.3	75	80406	113435	204623	20592	61612.7
Apigenin 6-C-glucoside 7-O-glucoside	UPLC-Q-TOF/MS	113609	95667.3	217108	98442.3	68603.3	66540	85316.7	77568.7	27853.3	53855
Apigenin 8-C-glucoside 2-rhamnoside	UPLC-Q-TOF/MS	1182	636.667	857	136	295.333	284.333	303.667	209.667	761.333	514.667
Berberine	UPLC-Q-TOF/MS	159662	208483	153265	148700	155755	162064	86466	105793	114899	153688
Caffeoyl quinic acid	UPLC-Q-TOF/MS	4126	4037.67	5618	2501	2691.67	2991.67	3290.67	2879	4250	3994.33
Caffeoylferuloyl spermidine	UPLC-Q-TOF/MS	953.333	245.667	1812	825	857	999	1737.33	766.333	1541	431
Choline	UPLC-Q-TOF/MS	344429	321470	391459	314332	342828	328760	313868	287097	278221	250361
Chrysoeriol 7-O-glucoside	UPLC-Q-TOF/MS	503.667	1242.33	1832.67	424.667	568.333	484.667	814.333	343	367.667	116.333
Cocamidoprpyl Betaine	UPLC-Q-TOF/MS	9801	9701	12389.3	15866.3	19187	17736.3	79026.3	28719.7	25227.7	196093
Coumaric acid	UPLC-Q-TOF/MS	64825	77764.7	71755.3	45189.3	69174.7	41341.3	39967.7	43142	19518.3	52054.7
Coumaroyl agmatine	UPLC-Q-TOF/MS	1.19808e+07	1.24853e+07	9.57818e+06	1.13525e+07	9.52339e+06	9.37963e+06	9.14406e+06	9273623	1.08812e+07	7.81313e+06
Coumaroyl agmatine hexose	UPLC-Q-TOF/MS	40698	45696.3	49627	15761.7	14100.3	10028	11549.3	10237.3	14769	15067
Coumaroyl putrescin	UPLC-Q-TOF/MS	1.1817e+07	9.51499e+06	12427483	7.70998e+06	6.7033e+06	7.21897e+06	6.05461e+06	4.61254e+06	4.53844e+06	7.61011e+06
Coumaroyl-OH-agmatine	UPLC-Q-TOF/MS	1.1232e+07	16903090	1.49697e+07	12622535	1.379e+07	11255790	12048512	1.20186e+07	13107198	5932696
Dehydrophytosphingosine	UPLC-Q-TOF/MS	3995.33	3970.33	7248	3030.33	4422.33	3204	2949.67	3448	2122	3583.33
DErySphingosine	UPLC-Q-TOF/MS	281821	459319	319447	286422	256913	262609	229665	232962	195729	221184
Dicaffeoyl spermidine	UPLC-Q-TOF/MS	3872.67	4342.67	4598.67	5764.67	6056.33	6958.33	7651	9051	10640	4944.33
Dicoumaroyl spermidine	UPLC-Q-TOF/MS	82922.7	72526	91942.7	76938.7	66704.3	51301.3	82463.7	94454	142896	53471.3
Dihydrosphingosine	UPLC-Q-TOF/MS	75410.7	89540.7	78439.7	61137.7	91851	82644	68347	46152.3	52505	39838.3
Fenofibric acid	UPLC-Q-TOF/MS	193085	166142	229613	150705	97512.3	121251	109790	84947.7	94223.7	109074
Ferulic acid	UPLC-Q-TOF/MS	963	1135	2429.67	3053.67	714.667	346.333	1906.33	1228	720.333	1241
Feruloyl agmatine	UPLC-Q-TOF/MS	1.54435e+07	9260618	1.46321e+07	7299929	8.0989e+06	6.8542e+06	7.29083e+06	6.6006e+06	7192250	5.72162e+06
Feruloyl putrescine	UPLC-Q-TOF/MS	7.67421e+06	6.96778e+06	8.65951e+06	4835240	3061137	3.50509e+06	3.41966e+06	2845026	3.51506e+06	3.03592e+06
Feruloyl quinic acid	UPLC-Q-TOF/MS	58494.3	51654.7	64518	24198.7	24902.3	9973.67	11512.7	7862	25131.3	17991.3
Feruloyl-OH-agmatine	UPLC-Q-TOF/MS	1.17008e+07	1.14506e+07	13171926	5.55869e+06	7.52165e+06	6.3255e+06	6.7966e+06	5.684e+06	7308596	3.88971e+06
gamma-Glutamyl-leucine	UPLC-Q-TOF/MS	57109	39321.3	87492	37870.3	44311	40143	38446	25846.7	46899.3	57584.3
Ginkgolide C	UPLC-Q-TOF/MS	15179.7	15724.7	15021	9697.33	4653	2310.33	3000	4986	5513.33	13293
Glutamic acid	UPLC-Q-TOF/MS	117892	71734.3	127247	56925	74049.7	60783.7	55343.3	56435.3	53786.7	65400
Glutamyl phenylalanine	UPLC-Q-TOF/MS	36078	32572	33967.7	31549.3	26595.3	28393	22412	25515.3	32133	38869.7
Glutathione (oxidized)	UPLC-Q-TOF/MS	256174	275095	351567	174561	197161	139270	126546	106337	114670	144010
Glutathione (reduced)	UPLC-Q-TOF/MS	963679	702356	1.19129e+06	725691	465524	367282	410130	326306	460503	478769
Glycero-3-phosphocholine	UPLC-Q-TOF/MS	188512	176067	285722	208768	129411	187538	169146	163413	139290	132627
Gramine	UPLC-Q-TOF/MS	57898	39707	78035.7	23600	40534.3	29536	25770	50831.7	30746.3	31016
Guanosine	UPLC-Q-TOF/MS	58440	60220.7	82696.7	76190	58328.3	59808.3	50192.3	61223.3	58861.7	69618
Guanosine-3 5-cyclic monophosphate	UPLC-Q-TOF/MS	343321	241641	345255	242828	160045	108427	120817	107497	165052	156415
Hirsuteine	UPLC-Q-TOF/MS	158915	165480	149284	166652	145240	176129	163244	160574	145312	157992
Hordatine A	UPLC-Q-TOF/MS	184181	186815	211055	192722	195586	230504	314916	188899	326095	127166
Hordatine B	UPLC-Q-TOF/MS	188507	154684	177351	152198	129671	167511	191314	146533	194426	88895.7
Hordatine C	UPLC-Q-TOF/MS	78833.3	50074.3	80548.7	38821.3	51695	49106	54616.7	52488	47095	38347
Hordenine	UPLC-Q-TOF/MS	34450.3	36124.3	69226.7	67686	63334	95730.7	105319	114460	137200	63582.7
Indole-3-carbinol	UPLC-Q-TOF/MS	304115	357858	645377	265977	192896	225777	186959	265003	108477	292448
indole-3-carboxylic acid	UPLC-Q-TOF/MS	2470	3085.67	8057.33	2405.33	1835.33	1822	5762.67	2356.67	2701.33	3425
Isoorientin 2-O-rhamnoside	UPLC-Q-TOF/MS	309.667	894	1287.67	386.667	326.667	194.333	494.667	186	214	125.333
Isoorientin 7-O-6-sinapoyl-glucoside	UPLC-Q-TOF/MS	1392.33	1760	4157	910	1428.33	341.333	939.667	1032	1588.67	827.333
Isovitexin 7-O-6-hydroxyferuloyl-glucoside	UPLC-Q-TOF/MS	525.333	527	1260	425.333	335.333	81	476.667	177.667	172.667	317
Isovitexin 7-O-feruloyl-glucoside	UPLC-Q-TOF/MS	10916.7	7332.33	16295.7	9683	4076	3267	4860	4316.67	2100.33	3283.67
Isovitexin 7-O-rhamnosyl-glucoside	UPLC-Q-TOF/MS	528.667	579	1148.33	532.333	362	1190	1161.67	424	519.667	1159.33
Isovitexin O-glucoside-sinapate	UPLC-Q-TOF/MS	6518.33	6203.67	11033.3	4785.67	3372	3357.67	2535.33	3646.67	1945.67	2172.33
LPC 16:0	UPLC-Q-TOF/MS	1.2072e+07	1.14626e+07	1.52437e+07	7.94269e+06	7.48372e+06	10933575	9638499	9.95014e+06	8976848	9.20022e+06
LPC 18:1	UPLC-Q-TOF/MS	531175	516346	764834	649420	330746	603994	521506	611185	447659	521599
LPC 18:2	UPLC-Q-TOF/MS	6.49718e+06	6.29109e+06	8.87184e+06	5.85966e+06	6.20952e+06	6.22269e+06	6.97209e+06	7.86691e+06	6758139	7735157
LPE 18:3	UPLC-Q-TOF/MS	739966	878626	1.12786e+06	966043	1.18739e+06	1.79665e+06	2340116	737932	808939	1.44306e+06
Luteolin	UPLC-Q-TOF/MS	541.667	450	545.333	760.333	821.667	376.333	176	128	544	481.333
Met-coumaroyl agmatine	UPLC-Q-TOF/MS	661093	674136	569204	1206392	1185070	939897	920542	690973	696495	678021
Met-feruloyl agmatine	UPLC-Q-TOF/MS	796727	766335	771338	650642	694267	627113	711572	491513	441542	520544
Nobiletin	UPLC-Q-TOF/MS	594768	671788	359814	575889	635162	572928	546698	593822	589318	536933
Palmatine	UPLC-Q-TOF/MS	563.333	437.667	758.333	295	294.333	378.333	330	513.667	655	901
Pantothenic acid	UPLC-Q-TOF/MS	380960	378687	451625	544816	471509	350839	373373	397676	434787	446375
Phenylacetaldehyde	UPLC-Q-TOF/MS	2.06732e+06	2174873	3.07915e+06	3.98715e+06	2.09337e+06	2853961	2.75026e+06	3.80404e+06	3.49123e+06	5203573
Phenylalanine	UPLC-Q-TOF/MS	123002	63647.3	296592	262889	203577	248992	218240	335248	336443	340402
Phosphocholine	UPLC-Q-TOF/MS	307200	260320	409726	182481	264269	162196	167221	182734	185535	213976
Phytosphingosine	UPLC-Q-TOF/MS	88057.3	89158.3	85709.7	67331.3	74510.7	78345.7	32912.7	55684.7	56124.7	14125.3
Pipecolic acid	UPLC-Q-TOF/MS	277433	217340	369561	101088	136156	113556	73407.7	88881.3	146995	56365.7
Pyridoxine-O-hexose	UPLC-Q-TOF/MS	213193	209815	235103	117334	179101	184273	185865	127289	191065	143794
Pyroglutamic acid	UPLC-Q-TOF/MS	337219	251314	607821	439716	205196	362647	270175	254663	300691	273850
Quercetin-3 7-dimethyl ether	UPLC-Q-TOF/MS	4372.33	2979.67	12087.7	2908.67	1968.67	2461.67	1453	1808.67	1519	1383.67
Riboflavin	UPLC-Q-TOF/MS	41658.3	25073	47032.7	34101.3	25397.3	30686.7	25716.7	31138.7	32154.3	26433.7
Rosmarinic acid	UPLC-Q-TOF/MS	23143.7	139230	38768.7	25692.7	23267.3	25109.7	31720.7	22803.3	21831	16598
Senecionine	UPLC-Q-TOF/MS	287264	147457	153985	165112	68853.7	215927	155511	227893	160917	250153
Serotonin	UPLC-Q-TOF/MS	2701.67	2448.67	3688.33	1789.67	1510.67	1342.33	1849	1622.67	1957	1360
Sinapic acid	UPLC-Q-TOF/MS	2844.33	3104.67	9030	4064	799.333	1719.33	989	1679	988	399
Sinapoyl putrescine	UPLC-Q-TOF/MS	4141253	3.22722e+06	3.95987e+06	2.80112e+06	2.16194e+06	1.89314e+06	2.23275e+06	1.86879e+06	2005201	3418786
Sinapoylcholine	UPLC-Q-TOF/MS	7024	7472	9025.67	4394.67	3804	3555.67	2592	3966.33	4614.33	1978
Tricin 7-O-arabinosyl-glucoside	UPLC-Q-TOF/MS	1398.33	1437.67	2250	422.667	549.667	402.333	826.667	395	791	439.667
Trigonelline	UPLC-Q-TOF/MS	108009	86580	139872	65825.7	61213	63894	51932	49694.7	58698.7	41363.3
Triphenylphosphine oxid	UPLC-Q-TOF/MS	69264.7	90674.3	88329.7	65597.3	87758.3	70558	78710.3	91393.3	85695.3	78556
Tryptophan	UPLC-Q-TOF/MS	279486	267735	280512	235437	257294	185748	192941	295473	302895	217983
Tyrosine	UPLC-Q-TOF/MS	129358	125221	200479	87898	93345.3	94188.7	89521.3	80049.7	84910	78289
Uridine-5-diphosphate	UPLC-Q-TOF/MS	107990	107383	102089	117620	84699.3	107066	100791	100637	76334.3	84312
Vanillin	UPLC-Q-TOF/MS	66762.3	82539	84085.7	65816	52268	68028.7	67678.7	57994.7	65854	71876
Vitexin	UPLC-Q-TOF/MS	6177.67	4387.33	10179.3	5102	3623	3331.67	4758.33	4604.67	2135.33	3667.67
Note: the unit of metabolite concentration is peak intensity / gram (fresh weight)
